# Supplementary material for: Single-cell DNA methylation sequencing reveals epigenetic alterations in mouse oocytes superovulated with different dosages of gonadotropins
Source: Clin Epigenetics. 2020 Jun 1;12:75. doi: 10.1186/s13148-020-00866-w (PMC7268365; doi:10.1186/s13148-020-00866-w)
Supplement: Supplementary file 6 — Additional file 6: Supplementary Table S1. Genes annotated in the hyper-/hypo-DMRs associated with superovulation with different dosages of FSH. [file 13148_2020_866_MOESM6_ESM.xlsx]

## Sheet: FSH 5 IU vs.natural control
Genes annotated in the hyper-/hypo- DMRs associated with superovulation with FSH 5 IU + hCG 5IU compared with the natural control group
				Methylkit.methylation.level								CpG.number								Methylkit.calculateDiffMeth			Homer.annotation
Type	chr	start	end	NC_3	NC_4	NC_5	FSH5IU_2	FSH5IU_3	FSH5IU_4	FSH5IU_5	FSH5IU_6	NC_3	NC_4	NC_5	FSH5IU_2	FSH5IU_3	FSH5IU_4	FSH5IU_5	FSH5IU_6	pvalue	qvalue	meth.diff	Annotation	Distance to TSS	Nearest Ensembl	Gene Name	Gene Description	Gene Type
hyper	chr1	21991995	21998996	60.9091	5.86319	23.5669	55.8719	51.9347	85.2174	36.4948	33.8439	NA	9	13	9	3	8	4	15	9.83157e-31	3.57894e-29	20.1007	Intergenic	-42765	ENSMUSG00000028033	Kcnq5	potassium voltage-gated channel, subfamily Q, member 5	protein-coding
hyper	chr1	59357861	59362716	32.3493	30.0493	36.1635	86.5465	83.6866	30.6306	91.0615	95.2101	16	17	17	6	5	5	NA	3	2.12448227711736e-322	6.35170794293507e-319	52.0981	intron (NM_001033373, intron 9 of 13)	46538	ENSMUSG00000026023	Cdk15	cyclin-dependent kinase 15	protein-coding
hyper	chr1	60155586	60161933	13.8568	41.8519	41.25	31.1208	76.4444	88.75	62.4733	64.2058	7	3	12	7	5	NA	4	2	1.15885e-47	8.80526e-46	21.8129	intron (NM_139150, intron 1 of 15)	-3416	ENSMUSG00000026019	Wdr12	WD repeat domain 12	protein-coding
hyper	chr1	127122629	127133607	7.96253	3.9886	1.39104	5.94203	2.00573	38.6946	NA	55.8498	5	12	3	4	6	3	NA	9	1.04605e-240	1.53045e-237	37.4666	Intergenic	204186	ENSMUSG00000026341	Actr3	ARP3 actin-related protein 3	protein-coding
hyper	chr1	130723259	130726890	1.19641	0.362319	2.29095	1.37931	42.1913	30.1279	0	2.01005	29	9	20	19	15	12	NA	10	2.49563e-204	2.35083e-201	27.8397	Intergenic	-236199	ENSMUSG00000045382	Cxcr4	chemokine (C-X-C motif) receptor 4	protein-coding
hyper	chr1	195077599	195083060	8.84664	0	11.4286	0.4375	69.6449	NA	36.5061	48.7754	26	15	16	30	8	NA	25	16	0	0	30.6985	intron (NM_008288, intron 1 of 6)	9909	ENSMUSG00000016194	Hsd11b1	hydroxysteroid 11-beta dehydrogenase 1	protein-coding
hyper	chr2	128701996	128706273	91.3043	4.46194	0	1.34228	95	44.8376	NA	12.9032	NA	12	17	7	NA	16	NA	9	9.04488e-219	1.01962e-215	37.7545	intron (NM_024237, intron 2 of 7)	14467	ENSMUSG00000027386	Fbln7	fibulin 7	protein-coding
hyper	chr2	143457434	143463577	0.558659	2.58621	3.92585	30.9883	29.7561	0	58.5958	0	2	23	7	4	15	NA	22	NA	3.86735e-221	4.74886e-218	39.0752	intron (NM_008792, intron 2 of 11)	-86933	ENSMUSG00000086171	Pcsk2os1	proprotein convertase subtilisin/kexin type 2, opposite strand 1	ncRNA
hyper	chr2	168685985	168688525	6.18893	30.8036	94.6667	33.0189	96.4912	32.6203	81.5789	26.6892	16	11	1	11	1	8	3	20	5.48869e-27	1.60431e-25	21.3208	Intergenic	93832	ENSMUSG00000027551	Zfp64	zinc finger protein 64	protein-coding
hyper	chr3	8910474	8918917	27.2727	64.0099	5.51053	69.2358	6.12245	NA	3.32997	89.5425	2	5	12	10	1	NA	6	NA	6.59459e-66	8.72064e-64	22.0731	intron (NM_025434, intron 1 of 2)	9161	ENSMUSG00000040269	Mrps28	mitochondrial ribosomal protein S28	protein-coding
hyper	chr3	102530977	102538051	0	2.95276	58.6207	22.9919	98.8372	39.2649	60.6557	96.5517	5	15	1	11	NA	15	NA	NA	5.93839e-136	2.60096e-133	31.3857	intron (NR_040588, intron 1 of 3)	-4179	ENSMUSG00000027858	Tspan2	tetraspanin 2	protein-coding
hyper	chr3	126728186	126733982	19.7075	1.73913	33.4928	44.5078	24.0275	64.7368	42.9553	41.774	18	12	4	9	10	2	8	11	9.91389e-51	8.35446e-49	21.3014	intron (NM_001327938, intron 13 of 47)	-29714	ENSMUSG00000032826	Ank2	ankyrin 2, brain	protein-coding
hyper	chr3	127452493	127457026	1.64634	0	10.2484	31.4955	0.25641	0.517063	75	71.0775	22	24	11	19	19	17	NA	12	4.22766e-210	4.23054e-207	29.1226	intron (NM_027808, intron 1 of 13)	28685	ENSMUSG00000028028	Alpk1	alpha-kinase 1	protein-coding
hyper	chr3	137291974	137298232	37.9872	61.1282	1.91162	13.0576	NA	9.64523	85.1357	46.9911	7	18	12	13	NA	2	12	6	4.95418e-221	5.9767e-218	23.403	Intergenic	8467	ENSMUSG00000046818	Ddit4l	DNA-damage-inducible transcript 4-like	protein-coding
hyper	chr3	146356399	146360411	1.59134	0	62.2951	0	32.8	0.464037	44.9438	59.4406	10	7	NA	2	5	8	17	14	2.72306e-176	1.95052e-173	35.2065	Intergenic	-44124	ENSMUSG00000048652	4930503B20Rik	RIKEN cDNA 4930503B20 gene	protein-coding
hyper	chr3	150280244	150289234	34.2105	0	0.169972	9.97653	4.4186	52.0585	48.9583	46.9292	NA	6	11	17	2	11	NA	21	1.39798e-291	3.0041e-288	35.8799	Intergenic	402087	ENSMUSG00000092830	Mir3963	microRNA 3963	ncRNA
hyper	chr4	102941183	102946266	21.2313	24.2938	37.2549	31.6535	92.4121	87.5079	51.6032	30.3863	12	11	7	15	3	8	15	31	6.42564e-229	8.66384e-226	41.8637	intron (NM_001163494, intron 1 of 7)	19743	ENSMUSG00000028520	4921539E11Rik	RIKEN cDNA 4921539E11 gene	protein-coding
hyper	chr4	152026694	152031645	19.3627	30.9987	13.253	33.4758	17.0213	89.0493	70.1089	80.0058	8	29	2	32	2	19	47	20	8.4598e-187	6.84393e-184	42.0096	Intergenic	-42479		Gm833	predicted gene 833	ncRNA
hyper	chr5	52068858	52077396	0.698758	0.701262	94.5312	32.9932	NA	1.02564	43.0311	19.7867	10	10	NA	4	NA	2	7	16	1.33386e-83	2.6898e-81	21.8443	Intergenic	-114163	ENSMUSG00000029167	Ppargc1a	peroxisome proliferative activated receptor, gamma, coactivator 1 alpha	protein-coding
hyper	chr5	65298533	65303147	1.05634	1.01351	0	0	0.97561	0.671141	3.98438	40.3573	16	9	NA	1	4	5	25	21	1.98603e-113	6.41167e-111	21.5087	Intergenic	23098	ENSMUSG00000044827	Tlr1	toll-like receptor 1	protein-coding
hyper	chr5	74084342	74090404	0	60.1896	0.624025	69.7654	26.4706	0	77.0115	28.811	NA	6	15	6	1	3	NA	10	3.46034e-78	6.10125e-76	32.3806	Intergenic	44754	ENSMUSG00000029155	Spata18	spermatogenesis associated 18	protein-coding
hyper	chr5	100069132	100075563	88	9.30949	11.0169	44.6725	100	19.1729	23.9748	7.35294	NA	21	6	21	NA	15	13	1	2.09154e-92	5.01127e-90	20.5352	intron (NR_030692, intron 1 of 3)	85731	ENSMUSG00000089809	A930011G23Rik	RIKEN cDNA A930011G23 gene	ncRNA
hyper	chr5	107187868	107195553	0.874636	0	4.70297	8.32787	7.97546	84.4136	31.0042	21.9559	10	4	9	15	1	3	17	16	4.62404e-153	2.58512e-150	25.8742	Intergenic	-65862	ENSMUSG00000049606	Zfp644	zinc finger protein 644	protein-coding
hyper	chr5	134025519	134033146	0.358423	20.1365	10.3571	17.166	8.41121	0.990099	0	53.1821	1	10	8	24	NA	3	NA	35	3.72546e-111	1.18055e-108	29.2856	Intergenic	-546285	ENSMUSG00000015944	Gatsl2	GATS protein-like 2	protein-coding
hyper	chr6	49921647	49927185	0.397614	1.03448	0.826446	54.6667	34.3607	7.99347	9.32401	96.7213	12	8	6	2	15	4	9	NA	6.40619e-141	3.05915e-138	24.8566	Intergenic	-135824	ENSMUSG00000038388	Mpp6	membrane protein, palmitoylated 6 (MAGUK p55 subfamily member 6)	protein-coding
hyper	chr6	125680004	125683927	22.1889	21.6667	18.6084	21.7069	NA	49.2647	35.6557	82.9374	10	8	14	15	NA	14	9	7	2.73565e-57	2.86762e-55	26.8686	intron (NM_153589, intron 3 of 25)	41529	ENSMUSG00000038115	Ano2	anoctamin 2	protein-coding
hyper	chr6	140639351	140643276	62.5	12.9129	26.9841	21.4789	93.3824	63.4868	49.8024	70.5069	NA	9	9	25	NA	7	7	NA	6.96806e-45	4.78676e-43	25.9595	Intergenic	65908	ENSMUSG00000030232	Aebp2	AE binding protein 2	protein-coding
hyper	chr7	25976107	25980566	0.510204	2.66667	1.01695	48.8934	NA	7.01754	6.42857	44.1667	1	7	9	15	NA	7	5	NA	3.36679e-137	1.52313e-134	33.6858	Intergenic	24407	ENSMUSG00000098325	Mir7048	microRNA 7048	ncRNA
hyper	chr7	73655545	73664363	9.67742	42.3602	7.26744	39.7402	60.2462	29.0993	60.6354	49.4781	1	6	17	29	11	6	22	6	1.20085e-227	1.588e-224	32.6631	Intergenic	-87591	ENSMUSG00000015134	Aldh1a3	aldehyde dehydrogenase family 1, subfamily A3	protein-coding
hyper	chr7	79638676	79646003	52.5862	65.473	48.9751	23.3353	83.0749	66.3842	86.8395	78.5332	4	11	5	20	24	3	9	10	6.31835e-130	2.57088e-127	20.5423	Intergenic	-190859	ENSMUSG00000032776	Mctp2	multiple C2 domains, transmembrane 2	protein-coding
hyper	chr7	132930036	132935676	0	12.8415	16.083	20.4545	100	2.42718	72.7441	12.5683	2	12	19	4	NA	1	9	10	3.14066e-103	9.07421e-101	35.9092	intron (NM_001081022, intron 6 of 27)	81466	ENSMUSG00000032743	D430042O09Rik	RIKEN cDNA D430042O09 gene	protein-coding
hyper	chr7	145750568	145755092	1.95148	45.0249	5.64682	61.8357	2.30005	100	68.2965	36.1617	10	12	6	14	15	NA	7	12	2.08693e-261	3.58767e-258	28.3186	intron (NR_131022, intron 3 of 4)	6905	ENSMUSG00000110037	4930543N07Rik	RIKEN cDNA 4930543N07 gene	ncRNA
hyper	chr7	146366985	146371052	8.2397	17.4194	2.04082	0.902256	4.94845	0	52.8881	NA	13	11	4	21	9	1	24	NA	5.59916e-96	1.44746e-93	30.3439	intron (NM_001162540, intron 1 of 11)	5374	ENSMUSG00000015981	Stk32c	serine/threonine kinase 32C	protein-coding
hyper	chr7	151414892	151421644	14.9206	14.4276	14.6484	11.154	6.66667	67.0266	97.3105	28.8958	5	25	17	15	2	18	2	10	0	0	30.8754	intron (NM_001113373, intron 4 of 15)	-52022	ENSMUSG00000037541	Shank2	SH3 and multiple ankyrin repeat domains 2	protein-coding
hyper	chr8	3285311	3296212	16.1864	0.632911	17.0825	42.4863	8.49315	82.9268	42.6173	74.5455	14	NA	5	18	5	NA	18	NA	2.38695e-92	5.69922e-90	25.3725	Intergenic	-11145	ENSMUSG00000005534	Insr	insulin receptor	protein-coding
hyper	chr8	7920952	7935128	24.1451	34.7881	22.6083	35.692	79.9517	56.0117	86.4019	33.6283	17	14	18	10	4	6	1	10	5.97905e-147	3.02314e-144	20.4098	Intergenic	732733	ENSMUSG00000001300	Efnb2	ephrin B2	protein-coding
hyper	chr8	10200264	10206817	53.3708	5.04587	5.22234	29.6594	NA	NA	62.6823	24.2537	7	8	21	30	NA	NA	14	6	2.10284e-219	2.41002e-216	30.3688	intron (NM_001319151, intron 1 of 34)	49630	ENSMUSG00000039057	Myo16	myosin XVI	protein-coding
hyper	chr8	15672464	15678985	0.103413	26.8868	12.9555	52.8465	NA	69.0083	3.19285	20.7831	6	6	2	8	NA	1	25	3	3.34887e-178	2.47617e-175	27.2619	Intergenic	493113	ENSMUSG00000093142	Mir3106	microRNA 3106	ncRNA
hyper	chr8	48338601	48343154	94.5946	46.0784	34.1935	79.8913	90	19.6262	29.4118	77.5118	NA	5	8	1	NA	8	9	14	6.80892e-34	2.89735e-32	27.0541	intron (NM_175162, intron 1 of 4)	33878	ENSMUSG00000038143	Stox2	storkhead box 2	protein-coding
hyper	chr8	108110866	108117645	95.7692	6.67434	27.0244	42.8914	4.46154	56.1983	66.4671	78.7574	NA	14	19	24	6	6	NA	9	2.43122e-120	8.79901e-118	28.4036	Intergenic	-10511	ENSMUSG00000005705	Agrp	agouti related neuropeptide	protein-coding
hyper	chr8	108270285	108274937	0	11.1601	15.7595	13.5789	30.7692	61.1111	57.1429	54.5986	NA	29	23	30	NA	3	6	21	1.64208e-128	6.48948e-126	25.7086	intron (NM_027469, intron 1 of 2)	9896	ENSMUSG00000013150	Gfod2	glucose-fructose oxidoreductase domain containing 2	protein-coding
hyper	chr9	40749025	40753129	0.684932	38.4155	0	NA	75.0965	41.4286	73.5626	96.2121	25	28	2	NA	13	20	25	NA	1.63299e-224	2.07948e-221	42.5609	intron (NM_001081121, intron 3 of 8)	21118	ENSMUSG00000032023	Jhy	junctional cadherin complex regulator	protein-coding
hyper	chr9	41794778	41798770	16.6667	48.7395	22.0049	95.0218	100	16.7488	65.5172	13.6752	1	14	13	4	1	8	NA	5	7.17287e-68	1.00661e-65	34.9344	intron (NM_011436, intron 37 of 47)	135598	ENSMUSG00000049313	Sorl1	sortilin-related receptor, LDLR class A repeats-containing	protein-coding
hyper	chr9	56137147	56145668	95.1327	15.4795	6.47773	83.2036	17.8571	11.7978	8.47176	79.5317	6	13	4	5	1	2	3	15	2.54872e-167	1.62279e-164	37.0308	intron (NM_172924, intron 3 of 6)	124449	ENSMUSG00000074305	Peak1	pseudopodium-enriched atypical kinase 1	protein-coding
hyper	chr10	13112444	13118579	53.4483	19.1781	2.23848	39.0507	88.2353	24.8276	21.7082	71.3675	2	16	29	12	NA	14	3	5	5.60064e-248	8.75284e-245	39.0912	intron (NM_001195065, intron 1 of 12)	-6736	ENSMUSG00000062866	Phactr2	phosphatase and actin regulator 2	protein-coding
hyper	chr10	24679510	24685400	5.14019	0.677966	3.51812	41.8561	16.6667	19.2308	NA	56.0386	4	14	8	7	9	20	NA	14	1.37641e-132	5.63383e-130	28.2707	Intergenic	-35179	ENSMUSG00000019987	Arg1	arginase, liver	protein-coding
hyper	chr10	62842402	62845256	16.158	1.5625	22.7753	21.6481	80.6452	46.2415	67.74	45.1613	31	2	18	56	6	5	26	11	2.95588e-116	1.00128e-113	33.9463	Intergenic	-1362	ENSMUSG00000036764	Dnajc12	DnaJ heat shock protein family (Hsp40) member C12	protein-coding
hyper	chr10	125138421	125145308	12.4161	18.0617	40.3183	34.7032	100	51.2249	25	68.9189	17	21	5	14	NA	6	7	3	1.52312e-63	1.89397e-61	26.6687	Intergenic	-261410	ENSMUSG00000020105	Lrig3	leucine-rich repeats and immunoglobulin-like domains 3	protein-coding
hyper	chr11	31650966	31656995	2.47191	42.7339	14.9215	0.657895	73.9898	NA	NA	45.4148	5	30	27	9	17	NA	NA	4	0	0	38.4857	Intergenic	70566	ENSMUSG00000085772	D630024D03Rik	RIKEN cDNA D630024D03 gene	ncRNA
hyper	chr11	63230421	63236922	7.03764	0.684932	34.8341	9.89011	55.1378	35.6941	6.50888	77.4882	17	12	6	19	6	18	3	5	3.86911e-61	4.47908e-59	20.0603	Intergenic	287367	ENSMUSG00000018217	Pmp22	peripheral myelin protein 22	protein-coding
hyper	chr11	106559144	106562114	88.0952	17.1004	23.5366	NA	NA	NA	NA	NA	NA	14	14	17	NA	10	NA	14	1.89097e-79	3.4129e-77	34.0206	intron (NM_008816, intron 3 of 14)	15966	ENSMUSG00000020717	Pecam1	platelet/endothelial cell adhesion molecule 1	protein-coding
hyper	chr12	3337522	3341699	0.184502	0	8.70787	53.5045	1.321	62.5053	100	47.2025	10	6	19	8	13	12	NA	12	0	0	39.319	Intergenic	-25521	ENSMUSG00000020668	Kif3c	kinesin family member 3C	protein-coding
hyper	chr12	107214272	107219099	0.429185	0	65	52.6377	63.8462	0	0	45.7143	9	13	NA	23	25	6	15	1	1.16044e-179	8.6736e-177	50.3214	Intergenic	-31787	ENSMUSG00000021115	Vrk1	vaccinia related kinase 1	protein-coding
hyper	chr13	13948871	13954877	46.7335	60.1262	38.1186	75.2737	76.8632	78.3784	81.4892	68.5734	15	23	23	5	7	2	7	12	6.31069e-281	1.20542e-277	29.8221	Intergenic	75300	ENSMUSG00000021303	Gng4	guanine nucleotide binding protein (G protein), gamma 4	protein-coding
hyper	chr13	69569940	69575281	8.07417	9.01099	4.51818	34.3284	81.4815	9.89824	41.0611	24.2098	51	10	18	2	NA	22	14	11	7.721257913207e-320	2.12379330257423e-316	24.2837	Intergenic	100131	ENSMUSG00000034575	Papd7	PAP associated domain containing 7	protein-coding
hyper	chr13	101764454	101769969	87.4055	43.4896	11.8492	57.2838	80.0948	83.0601	88.0359	64.7119	NA	13	30	7	1	2	NA	8	0	0	47.2992	Intergenic	-163830	ENSMUSG00000021629	Slc30a5	solute carrier family 30 (zinc transporter), member 5	protein-coding
hyper	chr14	66323353	66329343	81.25	11.7647	1.38203	0.75188	40.6352	0	70.3704	NA	NA	17	13	12	15	3	3	NA	2.33855e-121	8.5537e-119	28.8468	intron (NM_001168318, intron 3 of 7)	41108	ENSMUSG00000022032	Scara5	scavenger receptor class A, member 5	protein-coding
hyper	chr14	106660422	106668039	63.798	86.4245	46.3339	75.5515	95.3787	72.9434	83.8218	92.8501	6	2	19	9	1	12	5	NA	4.24503e-210	4.23054e-207	22.6885	Intergenic	158816	ENSMUSG00000022113	Trim52	tripartite motif-containing 52	protein-coding
hyper	chr15	101537782	101541000	0	3.82979	1.85557	12.8488	0	0.909091	0	38.7083	3	16	16	41	7	10	15	16	5.29837e-142	2.58397e-139	20.6777	exon (NM_027011, exon 7 of 9)	3931	ENSMUSG00000061527	Krt5	keratin 5	protein-coding
hyper	chr16	57350574	57355872	3.80952	5.96491	32.8829	37.3563	12.9032	53.0534	12.9032	37.1981	2	10	5	13	2	4	7	4	5.52811e-23	1.21644e-21	21.1094	promoter-TSS (NM_001040397)	-167	ENSMUSG00000043336	Filip1l	filamin A interacting protein 1-like	protein-coding
hyper	chr17	4369799	4380179	35.6643	7.72358	6.42633	17.2131	6.13208	77.0196	98.0132	20.0275	6	10	6	20	5	3	NA	21	1.23028e-95	3.13333e-93	22.5094	Intergenic	-252887		4930548J01Rik	RIKEN cDNA 4930548J01 gene	ncRNA
hyper	chr17	59690827	59701099	15.8228	42.2619	8.39695	24.0629	20.1077	20.9205	52.1441	54.921	2	7	10	7	7	3	3	12	4.01152e-83	7.94957e-81	23.6973	Intergenic	-543218	ENSMUSG00000024228	Nudt12	nudix (nucleoside diphosphate linked moiety X)-type motif 12	protein-coding
hyper	chr17	64028660	64033573	3.84615	2.86458	3.24675	90.1821	NA	38.4117	11.4754	62.6536	4	15	5	13	NA	11	3	25	1.63036e-231	2.28798e-228	62.8018	Intergenic	-181188	ENSMUSG00000023965	Fbxl17	F-box and leucine-rich repeat protein 17	protein-coding
hyper	chr18	82114179	82118744	14.6067	44.1648	1.50659	3.2197	NA	0	85.7775	35.6015	4	7	15	7	NA	9	3	16	2.25112e-57	2.37056e-55	25.8832	Intergenic	72357	ENSMUSG00000093036	Mir5127	microRNA 5127	ncRNA
hyper	chr19	4812009	4818857	30.9434	6.85358	6.76157	61.3636	90.9091	49.6051	36.1702	7.5388	NA	12	7	1	NA	5	1	6	1.83428e-78	3.25086e-76	26.9077	Intergenic	-3799	ENSMUSG00000006456	Rbm14	RNA binding motif protein 14	protein-coding
hyper	chr19	20497186	20505762	5.59441	58.3016	22.1318	39.3669	83.9104	55.2901	40.612	53.227	17	4	16	25	1	5	10	15	1.38654e-112	4.43465e-110	25.2818	Intergenic	21696	ENSMUSG00000094732	1500015L24Rik	RIKEN cDNA 1500015L24 gene	ncRNA
hyper	chrX	80631957	80647101	16.6667	39.2835	15.3573	13.3858	37.5	47.7178	43.067	65.7143	1	13	5	1	4	7	13	6	1.97295e-62	2.34721e-60	20.2475	intron (NM_007868, intron 6 of 78)	93734	ENSMUSG00000035522	Tsga8	testis specific gene A8	protein-coding
hypo	chr1	21124550	21131759	14.4531	26.5517	40.553	10.1759	0.946372	0	63.6364	4.37898	14	12	2	10	10	3	1	30	1.68837e-50	1.41069e-48	-20.6213	Intergenic	-58849	ENSMUSG00000041779	Tram2	translocating chain-associating membrane protein 2	protein-coding
hypo	chr1	23727810	23731340	46.4315	41.5761	30.7692	39.3836	97.3684	1.96821	8.37696	8.98345	15	9	5	9	NA	36	19	20	1.13823e-150	6.11483e-148	-34.9123	Intergenic	-39190	ENSMUSG00000026156	B3gat2	beta-1,3-glucuronyltransferase 2 (glucuronosyltransferase S)	protein-coding
hypo	chr1	36151940	36156657	21.0526	17.1806	63.3407	17.7914	26.8041	18.9516	21.9895	NA	4	19	12	32	5	4	3	NA	1.40996e-79	2.5786e-77	-26.2294	intron (NM_015818, intron 1 of 1)	29054	ENSMUSG00000045216	Hs6st1	heparan sulfate 6-O-sulfotransferase 1	protein-coding
hypo	chr1	92337984	92341885	47.9181	17.8344	23.8208	NA	NA	NA	NA	NA	10	6	3	13	NA	15	NA	8	2.85441e-68	4.07224e-66	-24.6365	Intergenic	-160065	ENSMUSG00000034432	Cops8	COP9 signalosome subunit 8	protein-coding
hypo	chr1	95578588	95582205	73.4539	10.3896	25.4464	3.0303	90.3226	49.8151	1.71569	18.1818	16	7	13	2	NA	27	20	17	4.58583e-174	3.15342e-171	-33.6201	Intergenic	-1755	ENSMUSG00000026278	Bok	BCL2-related ovarian killer	protein-coding
hypo	chr1	135790467	135794871	91.2305	66.5567	93.2099	40.8025	96.3169	67.2371	96.172	53.6442	9	15	NA	46	NA	21	NA	39	2.26399e-258	3.79712e-255	-21.9156	Intergenic	11081	ENSMUSG00000010311	Optc	opticin	protein-coding
hypo	chr1	137450308	137453160	32.5269	30.9601	15.1839	1.01925	0	33.3333	0	0.33389	26	19	40	31	3	1	12	11	4.61877e-193	3.9701e-190	-22.5801	intron (NM_173437, intron 1 of 28)	30198	ENSMUSG00000009418	Nav1	neuron navigator 1	protein-coding
hypo	chr1	156925786	156930319	53.2164	34.2742	64.7446	9.94633	33.7189	24.8208	46.2687	32.2981	3	7	11	49	8	17	6	17	4.18798e-109	1.29141e-106	-32.7737	Intergenic	18713	ENSMUSG00000056708	Ier5	immediate early response 5	protein-coding
hypo	chr1	164316095	164324040	15.8777	55.4483	4.27163	6.88525	7.05479	1.59574	2.42537	14.3128	13	12	10	4	8	2	2	7	1.59162e-135	6.88346e-133	-21.7142	intron (NM_001038619, intron 2 of 20)	88093	ENSMUSG00000040265	Dnm3	dynamin 3	protein-coding
hypo	chr1	167999050	168003732	54.9587	2.16606	97.1429	3.29787	NA	0	0.716091	0	9	11	NA	33	NA	NA	21	14	6.85754e-296	1.62605e-292	-35.4493	Intergenic	56638	ENSMUSG00000026564	Dusp27	dual specificity phosphatase 27 (putative)	protein-coding
hypo	chr1	172315880	172321092	64.9802	18.018	27.3256	94.3005	15.4472	13.0243	25.9238	24.9561	14	9	6	NA	6	6	20	20	7.19973e-95	1.80688e-92	-28.5411	intron (NM_027528, intron 3 of 7)	79494	ENSMUSG00000042800	Spata46	spermatogenesis associated 46	protein-coding
hypo	chr1	191899849	191901685	22.8062	0	0	0	1.01523	0.392927	0	0	38	5	5	9	12	39	NA	1	2.8305e-79	5.09523e-77	-22.0521	Intergenic	93792	ENSMUSG00000010175	Prox1	prospero homeobox 1	protein-coding
hypo	chr2	30347629	30351555	37.2493	21.8391	6.66667	11.1842	16.0305	10.0178	25	6.39175	20	7	12	4	5	34	1	13	4.32639e-122	1.59947e-119	-24.3933	Intergenic	-19873	ENSMUSG00000089762	Ier5l	immediate early response 5-like	protein-coding
hypo	chr2	152481222	152484959	88.8889	62.9545	47.2987	53.4347	94.7368	96.875	0.315657	0.412371	NA	21	27	25	NA	NA	8	16	9.50988e-160	5.73633e-157	-26.2285	Intergenic	-12106	ENSMUSG00000019188	H13	histocompatibility 13	protein-coding
hypo	chr2	165180786	165184120	49.6437	9.27273	60.1703	27.1507	3.39531	17.1429	44.2935	0.954861	9	12	23	36	58	17	16	14	1.09405e-165	6.77764e-163	-30.2158	intron (NM_001005425, intron 4 of 4)	5166	ENSMUSG00000056824	Zfp663	zinc finger protein 663	protein-coding
hypo	chr2	168929763	168933372	53.8278	52.0286	91.25	29.1167	39.6127	22.5869	44.9061	77.1978	11	9	1	15	26	9	25	2	2.66537e-64	3.40674e-62	-22.9419	Intergenic	127799	ENSMUSG00000086348	1700017J07Rik	RIKEN cDNA 1700017J07 gene	ncRNA
hypo	chr2	170387790	170391446	15.443	54.2857	38.3751	13.7333	NA	22.7021	9.52762	13.6654	7	13	20	18	NA	20	25	26	1.53814e-123	5.8436e-121	-25.2829	Intergenic	37899	ENSMUSG00000043583	4930470P17Rik	RIKEN cDNA 4930470P17 gene	ncRNA
hypo	chr2	179484063	179488888	49.7297	56.4073	90.1053	11.084	NA	9.04255	70.9016	0	28	13	3	26	NA	6	2	2	5.75649e-214	5.99761e-211	-36.742	intron (NM_001316723, intron 2 of 5)	224875	ENSMUSG00000039117	Taf4	TATA-box binding protein associated factor 4	protein-coding
hypo	chr3	3195618	3202766	71.1328	46.9294	33.494	31.0149	20.1365	0	60	46.8454	24	22	2	20	1	2	NA	6	2.12785e-66	2.85225e-64	-22.3187	Intergenic	-308838	ENSMUSG00000017688	Hnf4g	hepatocyte nuclear factor 4, gamma	protein-coding
hypo	chr3	50459556	50468489	85.8224	3.0837	0.388802	NA	NA	NA	NA	NA	3	5	22	17	NA	3	NA	7	4.78106e-150	2.50968e-147	-29.7868	Intergenic	-216488	ENSMUSG00000027737	Slc7a11	solute carrier family 7 (cationic amino acid transporter, y+ system), member 11	protein-coding
hypo	chr3	97736818	97741280	72.5159	0.533333	5.26316	7.80303	4.63065	0	59.6273	14.6417	1	15	9	28	19	8	7	13	2.43851e-68	3.48613e-66	-25.6581	intron (NM_001033779, intron 1 of 1)	4953		Gm5544	predicted gene 5544	protein-coding
hypo	chr4	23903913	23911375	73.3364	81.6079	87.096	3.70879	29.2929	19.0244	73.1722	20.0673	9	10	8	18	6	4	13	15	0	0	-44.2184	Intergenic	-515965	ENSMUSG00000045751	Mms22l	MMS22-like, DNA repair protein	protein-coding
hypo	chr4	24866300	24875248	85.7143	20.3931	38.6667	5	62.0915	0.480192	16.5931	2.5974	2	8	9	8	5	8	25	4	5.00779e-91	1.15946e-88	-28.1355	Intergenic	-29792	ENSMUSG00000040372	Gpr63	G protein-coupled receptor 63	protein-coding
hypo	chr4	43482390	43486025	85.2995	74.8584	55.6942	34.4828	91.4322	57.3624	92.3636	25.4923	2	6	18	22	NA	4	NA	32	6.40195e-78	1.12303e-75	-20.4	Intergenic	12373	ENSMUSG00000028460	Sit1	suppression inducing transmembrane adaptor 1	protein-coding
hypo	chr4	44400959	44405235	1.76056	75	0	2.03488	67.0137	8.95091	0	92.8571	11	10	NA	11	8	12	6	NA	9.22266e-68	1.29163e-65	-22.4195	Intergenic	89308	ENSMUSG00000035683	Melk	maternal embryonic leucine zipper kinase	protein-coding
hypo	chr4	79640150	79649505	58.0858	43.9166	87.068	33.8699	70.1031	51.2277	59.2958	21.5954	19	25	15	32	13	23	30	39	3.12948e-136	1.37947e-133	-28.5639	Intergenic	-835289	ENSMUSG00000005994	Tyrp1	tyrosinase-related protein 1	protein-coding
hypo	chr4	97979874	97987991	87.2549	0.30581	45.3467	16.5868	22.3124	1.50709	11.095	16.5147	NA	7	13	14	4	22	11	21	4.87427e-133	2.01914e-130	-29.3023	Intergenic	66023	ENSMUSG00000028563	Tm2d1	TM2 domain containing 1	protein-coding
hypo	chr4	104151563	104158821	20	63.9797	5.38173	10.7925	14.4357	NA	5.20231	10.4956	2	15	11	23	5	NA	10	17	1.01769e-190	8.63964e-188	-31.2877	intron (NR_104385, intron 2 of 15)	115049	ENSMUSG00000028519	Dab1	disabled 1	protein-coding
hypo	chr4	124010016	124015910	83.6066	0	54.5455	8.4854	19.1406	0.518135	0.143062	18.0782	1	5	10	20	17	7	21	13	1.70451e-79	3.09261e-77	-36.832	Intergenic	150239		1700057H15Rik	RIKEN cDNA 1700057H15 gene	ncRNA
hypo	chr4	125494869	125499928	80.9524	69.7881	78.6884	28.5982	0.303951	100	90.566	92.3913	NA	28	14	40	13	NA	NA	NA	0	0	-48.9102	Intergenic	102155	ENSMUSG00000085562	2610028E06Rik	RIKEN cDNA 2610028E06 gene	ncRNA
hypo	chr4	134528714	134532972	45.5151	23.5294	100	9.53678	0.337268	0	0	1.95312	14	25	NA	23	11	1	12	6	3.28907e-264	5.79927e-261	-32.275	Intergenic	43948	ENSMUSG00000028821	Syf2	SYF2 homolog, RNA splicing factor (S. cerevisiae)	protein-coding
hypo	chr4	139281528	139285659	85.6669	40.8143	73.8138	56.1749	22.2785	0.976801	88.4416	69.4186	1	14	9	16	41	29	6	5	4.05352e-249	6.48229e-246	-28.6844	Intergenic	74141	ENSMUSG00000028738	Tas1r2	taste receptor, type 1, member 2	protein-coding
hypo	chr4	139479279	139481996	38.6161	80	0.495356	16.046	NA	0	0.210526	0.94162	13	9	13	31	NA	9	28	32	9.9107e-215	1.04847e-211	-26.0775	Intergenic	8351	ENSMUSG00000085928	4933427I22Rik	RIKEN cDNA 4933427I22 gene	ncRNA
hypo	chr4	141587451	141589351	31.0779	30.9091	28.9926	1.69492	1.81159	7.24638	8.742	1.18064	19	16	33	16	15	32	18	33	1.95594e-144	9.6762e-142	-25.5249	intron (NM_145402, intron 2 of 2)	14588	ENSMUSG00000085761	4930455G09Rik	RIKEN cDNA 4930455G09 gene	ncRNA
hypo	chr4	152525434	152532717	100	19.0928	55.7292	8.69369	4.60274	4.43844	0.451613	7.55581	NA	23	9	26	20	15	16	12	0	0	-30.7726	Intergenic	327863	ENSMUSG00000039546	Ajap1	adherens junction associated protein 1	protein-coding
hypo	chr5	20173506	20179301	23.5417	74.9409	40	NA	NA	NA	NA	NA	5	7	1	9	NA	10	NA	11	7.41238e-60	8.28794e-58	-29.1289	intron (NM_001170745, intron 20 of 20)	211538	ENSMUSG00000039987	Phtf2	putative homeodomain transcription factor 2	protein-coding
hypo	chr5	75115542	75120855	75.9443	15.7068	79.3388	23.1285	29.3071	24.6231	10.5263	52.9703	6	10	NA	20	17	9	26	5	2.86867e-49	2.31529e-47	-22.9368	Intergenic	-19271	ENSMUSG00000029228	Lnx1	ligand of numb-protein X 1	protein-coding
hypo	chr5	77963986	77967424	46.012	24.1	25.3958	6.34038	2.0908	20.8678	1.77541	22.0789	32	34	37	42	30	24	31	35	3.55727265005698e-322	1.01922284277528e-318	-26.2102	Intergenic	71192	ENSMUSG00000107232	1700017L05Rik	RIKEN cDNA 1700017L05 gene	ncRNA
hypo	chr5	93285720	93289435	72.9503	22.7273	15	10.2339	30.1887	5.57621	17.1569	100	11	10	2	10	5	6	16	NA	5.53633e-150	2.88411e-147	-45.5329	intron (NM_001077595, intron 1 of 9)	-39441	ENSMUSG00000029381	Shroom3	shroom family member 3	protein-coding
hypo	chr5	113682102	113685327	21.5768	59.0742	23.1884	11.7143	7.69231	14.4279	20.6687	66.1765	10	33	7	10	NA	9	12	10	5.56823e-56	5.57128e-54	-24.4223	intron (NM_172718, intron 22 of 24)	25906	ENSMUSG00000042216	Sgsm1	small G protein signaling modulator 1	protein-coding
hypo	chr5	118782113	118788248	81.5024	16.1066	64.9318	NA	66.6667	87.5	4.38684	0.616016	NA	20	5	NA	NA	NA	41	18	0	0	-49.9112	Intergenic	89945	ENSMUSG00000032840	2410131K14Rik	RIKEN cDNA 2410131K14 gene	protein-coding
hypo	chr5	119292271	119297916	31.7372	1.0989	78.1609	0.88845	15.6532	7.71429	36.6197	NA	13	9	NA	37	18	6	NA	NA	2.50366e-120	9.01378e-118	-23.4341	Intergenic	-107254	ENSMUSG00000107144	4930413E15Rik	RIKEN cDNA 4930413E15 gene	ncRNA
hypo	chr5	120230572	120234386	0.322581	56.3396	0	0	0	4.02439	0.96	0.579065	13	15	NA	13	NA	16	27	53	2.26846e-292	5.03191e-289	-34.3338	Intergenic	-52193	ENSMUSG00000018263	Tbx5	T-box 5	protein-coding
hypo	chr5	129557934	129562259	33.683	0.310559	31.6872	8.11966	NA	0.196464	4.3949	16.0494	7	19	9	3	NA	17	10	4	2.2425e-89	4.99044e-87	-21.6428	Intergenic	34066	ENSMUSG00000029430	Ran	RAN, member RAS oncogene family	protein-coding
hypo	chr6	53767862	53768381	32.9493	33.3333	66.6667	0.37594	12.8554	4.57917	0.174672	13.0021	39	21	2	76	39	76	24	76	4.38388e-83	8.6625e-81	-27.3441	exon (NM_025817, exon 1 of 1)	2697	ENSMUSG00000043496	Tril	TLR4 interactor with leucine-rich repeats	protein-coding
hypo	chr6	70998578	71000525	48.5714	0.45045	66.5461	8.77743	8.34575	0.343643	0	0.782661	NA	9	6	17	32	48	2	37	2.66076e-208	2.57699e-205	-44.1128	Intergenic	92952	ENSMUSG00000055874	Foxi3	forkhead box I3	protein-coding
hypo	chr6	95068349	95072692	5.88235	3.81356	76.9912	NA	NA	NA	NA	NA	NA	16	7	15	NA	17	NA	NA	6.62108e-53	5.93605e-51	-25.2133	intron (NM_001008785, intron 2 of 3)	2647	ENSMUSG00000030031	Kbtbd8	kelch repeat and BTB (POZ) domain containing 8	protein-coding
hypo	chr6	119314965	119320803	16.4706	10.8295	65.0388	12.5506	19.6429	8.69565	17.7112	11.2903	5	6	24	10	3	2	30	6	1.80119e-73	2.88042e-71	-23.7357	intron (NM_197985, intron 2 of 7)	-37100	ENSMUSG00000055003	Lrtm2	leucine-rich repeats and transmembrane domains 2	protein-coding
hypo	chr6	127326613	127332523	94.2584	0	55.2975	17.7189	16.0044	38.5185	16.6052	36.1192	NA	18	10	33	25	11	23	8	2.21213e-77	3.822e-75	-20.3334	Intergenic	-67290	ENSMUSG00000037997	Parp11	poly (ADP-ribose) polymerase family, member 11	protein-coding
hypo	chr6	142814667	142819976	100	89.4386	76.8466	39.8204	48.6998	65.1568	73.0879	25.641	NA	6	11	3	17	2	14	1	1.6602e-95	4.21265e-93	-22.9149	intron (NM_011374, intron 3 of 4)	54571	ENSMUSG00000072683	Gm7457	predicted gene 7457	ncRNA
hypo	chr6	143967678	143972267	78.5185	13.6054	97.3214	9.09091	10.7383	0	13.6646	39.7727	8	8	1	6	2	1	15	11	4.45234e-46	3.19252e-44	-31.819	intron (NM_001113559, intron 6 of 13)	-74347	ENSMUSG00000041540	Sox5	SRY (sex determining region Y)-box 5	protein-coding
hypo	chr7	36783650	36794904	40.6788	3.16742	42.5284	14.0269	24.3125	36.2606	1.18534	0	13	7	26	10	14	7	4	4	3.11026e-140	1.4649e-137	-21.4243	Intergenic	-201269	ENSMUSG00000044452	Zfp507	zinc finger protein 507	protein-coding
hypo	chr7	88224503	88228988	50.1241	10.5263	87.0229	6.96601	7.83745	13.7184	8.30101	43.0769	6	15	NA	40	7	6	24	4	1.75042e-116	5.95873e-114	-31.0449	intron (NM_054085, intron 5 of 13)	24260	ENSMUSG00000038763	Alpk3	alpha-kinase 3	protein-coding
hypo	chr7	119765613	119772625	0.265957	0.302115	54.503	0.369686	0.303951	0	NA	0	11	3	7	6	7	4	NA	6	1.5319e-180	1.15759e-177	-31.5548	Intergenic	-53715	ENSMUSG00000055320	Tead1	TEA domain family member 1	protein-coding
hypo	chr7	125444744	125450250	1.81818	43.6747	0	21.71	0.45403	0.406504	4.72222	NA	11	19	NA	12	30	8	16	NA	1.83504e-85	3.84711e-83	-24.8734	Intergenic	60076	ENSMUSG00000055159	4930583K01Rik	RIKEN cDNA 4930583K01 gene	ncRNA
hypo	chr7	142199488	142204240	18.5185	76.5753	34	45.0704	NA	20.8279	3.90244	24.583	6	5	2	3	NA	23	NA	13	8.9837e-96	2.30507e-93	-36.3481	intron (NM_001033420, intron 29 of 51)	-71751	ENSMUSG00000073805	Fam196a	family with sequence similarity 196, member A	protein-coding
hypo	chr7	148364386	148369755	39.386	66.2198	29.0323	16.8046	14.1667	NA	6.28099	77.5281	13	16	4	12	6	NA	19	NA	5.97431e-103	1.70465e-100	-26.5915	Intergenic	-8321	ENSMUSG00000038650	Rnh1	ribonuclease/angiogenin inhibitor 1	protein-coding
hypo	chr8	13994056	13998860	79.0323	20.7865	84.3273	35.6042	NA	NA	51.5885	16.6667	2	14	6	23	NA	NA	8	4	8.07251e-38	4.1737e-36	-23.822	intron (NR_131137, intron 1 of 2)	-2482	ENSMUSG00000110058	Gm5907	predicted gene 5907	ncRNA
hypo	chr8	29890070	29897270	58.1214	0	100	4.93827	8.76289	95	4.00802	0.951374	11	7	NA	15	7	NA	7	21	0	0	-42.2639	intron (NM_001347498, intron 4 of 14)	436438	ENSMUSG00000063626	Unc5d	unc-5 netrin receptor D	protein-coding
hypo	chr8	35110034	35114346	0	44.9004	77.7778	3.0751	1.37525	0.575816	0.813953	0.208768	6	7	NA	31	23	5	12	18	5.28468e-246	8.07552e-243	-38.2544	Intergenic	58678	ENSMUSG00000031516	Dctn6	dynactin 6	protein-coding
hypo	chr8	45781932	45785325	43.9636	1.54242	78.1333	17.268	28.211	1.52672	9.80684	68.3616	5	24	NA	18	12	16	17	4	4.54171e-72	6.95564e-70	-25.832	Intergenic	-251933	ENSMUSG00000070047	Fat1	FAT atypical cadherin 1	protein-coding
hypo	chr8	49473717	49477657	81.749	22.8178	37.4613	3.70828	NA	NA	10.4167	9.09091	7	27	12	19	NA	NA	2	6	4.05975e-95	1.02635e-92	-34.3544	intron (NM_001145937, intron 4 of 26)	280320	ENSMUSG00000031562	Dctd	dCMP deaminase	protein-coding
hypo	chr8	62958236	62965423	56.0723	10.315	5.15947	0	1.66667	0.511509	6.2	11.432	19	21	24	3	2	9	19	30	1.23145e-217	1.34413e-214	-22.2653	Intergenic	-23091	ENSMUSG00000057228	Aadat	aminoadipate aminotransferase	protein-coding
hypo	chr8	85507571	85514331	0	48.9573	8.30721	0.230681	NA	1.45749	0.395257	12.9717	3	17	16	13	NA	15	4	22	1.94953e-118	6.83971e-116	-22.8036	intron (NM_177378, intron 1 of 6)	123696	ENSMUSG00000047747	Rnf150	ring finger protein 150	protein-coding
hypo	chr8	106669234	106673948	65.5858	28.5714	63.6472	29.7521	20	24.1379	12.8	1.57895	8	9	20	29	12	33	NA	22	0	0	-40.6421	Intergenic	-22822	ENSMUSG00000031872	Bean1	brain expressed, associated with Nedd4, 1	protein-coding
hypo	chr8	112955412	112958825	96.9697	87.4757	66.6252	62.8931	100	0	43.6019	75.8003	NA	9	14	23	NA	11	9	16	5.70344e-87	1.22945e-84	-24.3896	intron (NM_172916, intron 19 of 86)	69137		Gm21283	predicted gene, 21283	ncRNA
hypo	chr8	116876335	116881268	37.8453	15.5556	25.3456	10.8355	NA	15.9052	0.638978	0.266383	17	3	9	9	NA	16	4	22	1.50687e-242	2.2526e-239	-31.1847	intron (NM_173016, intron 7 of 8)	-3424		4933408N05Rik	RIKEN cDNA 4933408N05 gene	ncRNA
hypo	chr8	122554992	122559529	97.9167	45.1852	63.0299	1.77346	100	10.1852	18.7086	3.37079	1	5	7	19	NA	7	10	12	0	0	-54.0734	intron (NM_001310635, intron 12 of 14)	40923	ENSMUSG00000031825	Crispld2	cysteine-rich secretory protein LCCL domain containing 2	protein-coding
hypo	chr8	123046436	123048768	56.5152	23.7705	26.1173	17.7093	NA	NA	16.263	18.0124	11	8	25	31	NA	NA	25	22	1.37752e-45	9.70537e-44	-21.7522	intron (NM_198671, intron 1 of 15)	-12155	ENSMUSG00000031822	Gse1	genetic suppressor element 1, coiled-coil protein	protein-coding
hypo	chr8	123570664	123575022	25.1142	12.5828	67.4419	16.8675	2.42105	25.5924	36.7647	0.642398	5	16	1	8	40	2	NA	18	1.38901e-66	1.87651e-64	-20.1527	Intergenic	34167	ENSMUSG00000097336	Fendrr	Foxf1 adjacent non-coding developmental regulatory RNA	ncRNA
hypo	chr8	126482891	126487118	56.669	48.8528	100	NA	18.3844	20.4176	39.4558	64.218	18	12	NA	NA	14	6	7	5	2.01065e-47	1.51768e-45	-22.3142	intron (NM_019552, intron 8 of 12)	-11840	ENSMUSG00000039509	Nup133	nucleoporin 133	protein-coding
hypo	chr8	127397670	127400883	52.8736	25.8621	95	21.4623	NA	44.9612	21.6792	NA	6	9	NA	24	NA	5	22	NA	3.58341e-15	3.902e-14	-24.2296	intron (NM_010322, intron 4 of 15)	12344	ENSMUSG00000031985	Gnpat	glyceronephosphate O-acyltransferase	protein-coding
hypo	chr8	127999188	128003997	64.2496	80.117	88.1481	51.9298	98.0769	53.0303	42.0417	67.1196	10	5	NA	18	NA	6	9	5	2.48735e-42	1.57933e-40	-20.3846	intron (NM_001081337, intron 3 of 20)	15017	ENSMUSG00000001995	Sipa1l2	signal-induced proliferation-associated 1 like 2	protein-coding
hypo	chr9	4854515	4856473	12.5	44.1096	32.9897	25.1613	NA	0	16.092	17.6147	6	31	16	16	NA	1	4	17	1.79766e-17	2.47974e-16	-21.8429	Intergenic	-59260	ENSMUSG00000025892	Gria4	glutamate receptor, ionotropic, AMPA4 (alpha 4)	protein-coding
hypo	chr9	95485833	95490573	11.8147	2.89116	81.4404	9.64052	100	16.6667	29.9928	2.66667	23	24	11	17	NA	3	11	3	8.59359e-177	6.22035e-174	-32.4714	Intergenic	27967	ENSMUSG00000064225	Paqr9	progestin and adipoQ receptor family member IX	protein-coding
hypo	chr9	108243599	108249688	47.5704	11.9883	4.16667	12.1101	NA	2.63158	18.8024	16.458	17	8	3	12	NA	8	17	8	6.58288e-175	4.57241e-172	-28.0288	Intergenic	-3518	ENSMUSG00000032612	Usp4	ubiquitin specific peptidase 4 (proto-oncogene)	protein-coding
hypo	chr9	114792180	114797369	31.7808	47.1324	0.75188	0.45045	NA	0.96238	16.2403	0	9	22	14	8	NA	7	43	4	4.51723e-139	2.08473e-136	-23.95	Intergenic	-41505	ENSMUSG00000041012	Cmtm8	CKLF-like MARVEL transmembrane domain containing 8	protein-coding
hypo	chr9	115070853	115075061	63.362	26.5714	92.8571	NA	23.5714	65.8159	19.0926	NA	22	7	NA	NA	4	9	21	NA	8.09497e-183	6.32552e-180	-28.6976	intron (NM_148958, intron 2 of 9)	96560	ENSMUSG00000040875	Osbpl10	oxysterol binding protein-like 10	protein-coding
hypo	chr9	117374484	117381791	8.00395	48.3808	24.812	5.38348	0	0	0	8.32158	12	25	3	17	NA	1	3	10	5.44573e-107	1.64966e-104	-22.8346	intron (NM_001172121, intron 1 of 14)	160893	ENSMUSG00000039607	Rbms3	RNA binding motif, single stranded interacting protein	protein-coding
hypo	chr9	120273588	120277511	77.6553	55.2365	20.21	39.8551	23.993	8.05369	60.522	69.0808	7	9	13	40	14	5	11	8	6.01189e-154	3.38856e-151	-27.7192	intron (NM_144557, intron 2 of 16)	62359	ENSMUSG00000041794	Myrip	myosin VIIA and Rab interacting protein	protein-coding
hypo	chr9	120313400	120317414	89.5105	48.9362	74.2982	56.1371	75.9494	83.2428	24.4281	48.1481	6	4	21	25	8	25	24	15	1.17503e-58	1.27044e-56	-21.5909	intron (NM_144557, intron 3 of 16)	-86317	ENSMUSG00000006941	Eif1b	eukaryotic translation initiation factor 1B	protein-coding
hypo	chr9	121474796	121480918	4.98392	2.88066	53.9452	3.87244	2.3301	0	75	11.4921	5	2	13	9	15	10	NA	33	7.04443e-150	3.64216e-147	-25.5499	Intergenic	-18281	ENSMUSG00000084995	Lyzl4os	lysozyme-like 4, opposite strand	ncRNA
hypo	chr10	10686465	10695184	65.2439	0.744879	18.1818	16.3753	NA	0	6.17384	30.763	7	14	NA	24	NA	5	17	15	2.40333e-82	4.62924e-80	-23.0541	intron (NM_001114333, intron 2 of 9)	111304	ENSMUSG00000019828	Grm1	glutamate receptor, metabotropic 1	protein-coding
hypo	chr10	21140937	21144374	46.5	51.3055	11.1111	16.1991	47.5159	7.61347	3.24074	9.88806	9	18	5	36	18	24	17	28	1.96935e-98	5.18855e-96	-28.7196	Intergenic	45550	ENSMUSG00000037542	Aldh8a1	aldehyde dehydrogenase 8 family, member A1	protein-coding
hypo	chr10	83750350	83757387	62.9177	31.4439	91.1205	76.0504	69.16	12.3693	21.3961	24.6671	5	17	NA	3	1	3	18	18	2.32868e-86	4.9423e-84	-22.5695	Intergenic	149347	ENSMUSG00000020032	Nuak1	NUAK family, SNF1-like kinase, 1	protein-coding
hypo	chr10	88792838	88799446	81.6092	26.2936	74.9418	37.4399	38.7124	5.145	61.5504	10.4039	NA	15	11	13	11	8	10	12	1.54268e-110	4.84392e-108	-24.7191	Intergenic	-75607	ENSMUSG00000035189	Ano4	anoctamin 4	protein-coding
hypo	chr10	117836940	117840800	1.37694	0	57.9314	0.44843	14.4068	0	73.3333	27.4725	15	1	28	12	4	3	8	9	2.97589e-35	1.35971e-33	-22.7964	Intergenic	-39232	ENSMUSG00000055170	Ifng	interferon gamma	protein-coding
hypo	chr10	127339240	127346141	54.2531	51.2067	77.5947	18.288	29.1012	22.2222	60.5351	41.8191	16	16	1	55	14	20	6	19	3.26926e-225	4.24167e-222	-29.3567	intron (NM_027301, intron 3 of 3)	7100	ENSMUSG00000040127	Sdr9c7	4short chain dehydrogenase/reductase family 9C, member 7	protein-coding
hypo	chr11	23072380	23079279	36.4718	0.550964	0	0.471143	1.86047	0.1221	1.41509	3.37382	15	12	NA	12	9	12	23	25	1.23602e-276	2.29713e-273	-28.0187	Intergenic	23690	ENSMUSG00000086366	1700061J23Rik	RIKEN cDNA 1700061J23 gene	ncRNA
hypo	chr11	43313510	43318629	8.94309	20.6349	84.2932	15.4028	40.8163	23.2198	NA	9.06921	8	5	NA	5	NA	1	NA	8	3.59818e-32	1.40824e-30	-21.7766	Intergenic	-26181	ENSMUSG00000044707	Ccnjl	cyclin J-like	protein-coding
hypo	chr11	63848741	63851633	20.5607	14.346	48.324	NA	NA	NA	NA	NA	4	8	24	45	NA	3	NA	10	5.64921e-37	2.79673e-35	-21.7758	intron (NM_178379, intron 4 of 6)	42787	ENSMUSG00000042148	Cox10	cytochrome c oxidase assembly protein 10	protein-coding
hypo	chr11	68767745	68770285	0	83.6275	0	88.0984	NA	1.52339	8.15287	18.9744	25	16	6	16	NA	20	6	8	2.50235e-111	7.96635e-109	-26.2352	intron (NM_177566, intron 1 of 15)	1345	ENSMUSG00000052921	Arhgef15	Rho guanine nucleotide exchange factor (GEF) 15	protein-coding
hypo	chr11	75448276	75452740	64.9003	32.6	100	35.5161	30.4348	44.8505	16.2602	21.2867	5	5	NA	36	1	9	16	7	3.65377e-147	1.86111e-144	-29.8924	exon (NM_008916, exon 4 of 12)	5986	ENSMUSG00000006127	Inpp5k	inositol polyphosphate 5-phosphatase K	protein-coding
hypo	chr11	88095081	88099638	100	68.8889	6.53789	2.88066	1.82482	49.5987	8.4375	NA	NA	31	13	7	10	12	9	NA	1.07018e-82	2.09658e-80	-30.274	Intergenic	-10185	ENSMUSG00000034031	Ccdc182	coiled-coil domain containing 182	protein-coding
hypo	chr11	94555350	94560302	3.59477	44.3515	28.1518	10.2113	NA	NA	3.64238	0.357143	5	4	7	7	NA	NA	25	8	1.1527e-76	1.97177e-74	-21.3789	intron (NM_001007584, intron 1 of 1)	7987	ENSMUSG00000056008	Gm11541	predicted gene 11541	protein-coding
hypo	chr11	109807214	109812321	62.5	79.9853	63.9145	24.9383	95.5556	8.61111	62.4031	0.321543	8	7	16	11	NA	8	5	15	2.06364e-156	1.20259e-153	-36.8154	intron (NM_013851, intron 25 of 38)	47362	ENSMUSG00000020620	Abca8b	ATP-binding cassette, sub-family A (ABC1), member 8b	protein-coding
hypo	chr11	110427208	110431246	95.5556	26.4095	1.42857	0.4329	2.68139	1.49254	0.44964	16.4286	NA	25	8	15	13	2	22	10	1.92995e-75	3.19789e-73	-22.4725	Intergenic	168791	ENSMUSG00000020623	Map2k6	mitogen-activated protein kinase kinase 6	protein-coding
hypo	chr11	112805551	112810179	86.8421	43.2836	77.4346	57.7964	85.2772	0.873362	54.6581	44.3131	1	9	5	26	3	13	24	14	1.18555e-88	2.6046e-86	-21.9875	Intergenic	-121423		1700012H19Rik	RIKEN cDNA 1700012H19 gene	ncRNA
hypo	chr12	61531767	61542303	5.47945	67.7361	0.694444	1.7094	NA	40.4762	17.3489	1.60966	5	24	3	6	NA	10	7	4	3.62444e-150	1.91718e-147	-41.3304	Intergenic	1085772	ENSMUSG00000113429	Gm20063	predicted gene, 20063	ncRNA
hypo	chr12	108731412	108737338	52.9672	56.5	72.5494	12.6524	56.5582	57.2254	82.8283	14.4863	13	16	24	36	28	1	12	24	1.40116e-219	1.63305e-216	-21.7913	Intergenic	239323	ENSMUSG00000085641	4930465M20Rik	RIKEN cDNA 4930465M20 gene	ncRNA
hypo	chr12	113921347	113926195	17.2937	17.3822	46.8318	14.7151	2.42815	1.95719	3.72208	7.63926	18	40	22	13	15	27	9	20	0	0	-26.5923	Intergenic	6720	ENSMUSG00000037638	Zbtb42	zinc finger and BTB domain containing 42	protein-coding
hypo	chr13	8447889	8458673	80.4632	67.893	29.4444	27.8081	42.2857	1.65975	9.13907	36.8421	10	7	3	8	2	3	13	2	0	0	-52.5338	intron (NM_001289530, intron 1 of 9)	251169	ENSMUSG00000052551	Adarb2	adenosine deaminase, RNA-specific, B2	protein-coding
hypo	chr13	12786109	12791413	5.66038	49.2063	47.1591	NA	NA	NA	NA	NA	5	7	3	6	NA	5	NA	10	2.4566e-49	1.98737e-47	-27.5231	Intergenic	-46099		Gpr137b-ps	G protein-coupled receptor 137B, pseudogene	pseudo
hypo	chr13	20541355	20546867	79.3814	40.8759	57.8947	37.2414	24.9064	18.6441	38.9764	46.8514	NA	5	5	15	9	4	4	4	4.62787e-17	6.12575e-16	-21.9745	intron (NM_080288, intron 16 of 21)	-20748	ENSMUSG00000041112	Elmo1	engulfment and cell motility 1	protein-coding
hypo	chr13	46014233	46018726	16.3174	79.932	22.6415	13.9669	10.0478	89.1304	31.2376	14.023	13	8	2	28	1	2	23	12	3.57135e-137	1.60511e-134	-29.9326	intron (NM_009124, intron 2 of 7)	43880	ENSMUSG00000046876	Atxn1	ataxin 1	protein-coding
hypo	chr13	56925378	56929774	33.1425	48.7348	3.50877	20.6897	5.52147	9.22432	16.4006	3.3557	9	19	2	24	2	11	17	3	3.58549e-82	6.86781e-80	-23.004	intron (NM_012035, intron 4 of 11)	69574	ENSMUSG00000021541	Trpc7	transient receptor potential cation channel, subfamily C, member 7	protein-coding
hypo	chr13	93806411	93810020	31.9728	19.084	33.9286	8.39895	4.87805	0.819672	1.04167	1.75097	7	10	1	14	8	5	15	16	1.04792e-36	5.12881e-35	-23.599	Intergenic	-35043	ENSMUSG00000114382	Gm4814	predicted gene 4814	ncRNA
hypo	chr13	101556801	101560291	81.4159	31.1947	79.5753	31.0151	76.3077	19.9341	34.7458	42.928	NA	12	6	23	NA	12	15	2	1.30677e-93	3.19784e-91	-30.5874	Intergenic	-2105	ENSMUSG00000041431	Ccnb1	cyclin B1	protein-coding
hypo	chr13	108449853	108453856	7.38916	34.1176	58.6538	0	NA	0	15.7182	14.3662	10	7	10	15	NA	6	9	24	1.4006e-89	3.13718e-87	-33.3277	Intergenic	-25622	ENSMUSG00000102000	1700006H21Rik	RIKEN cDNA 1700006H21 gene	ncRNA
hypo	chr14	74251821	74260888	61.7801	13.7725	40.1535	12.9944	2.98507	16.1404	12.5	13.7879	1	10	14	24	1	2	NA	14	1.43645e-79	2.62007e-77	-26.4911	Intergenic	303762	ENSMUSG00000022110	Sucla2	succinate-Coenzyme A ligase, ADP-forming, beta subunit	protein-coding
hypo	chr14	117768245	117774080	55.1181	0.943396	39.9297	24.4656	22.1867	7.95455	14.863	0.862069	17	1	10	16	24	4	45	1	1.8876e-139	8.77027e-137	-28.593	intron (NM_001079844, intron 2 of 9)	446644	ENSMUSG00000058571	Gpc6	glypican 6	protein-coding
hypo	chr15	20536050	20549989	66.1238	14.4231	28.492	7.04654	18.552	7.47331	57.5419	12.9032	2	5	6	17	3	3	1	10	1.98428e-81	3.75889e-79	-20.0012	Intergenic	53485	ENSMUSG00000047565	Acot10	acyl-CoA thioesterase 10	protein-coding
hypo	chr15	35939055	35943127	17.3469	17.1429	68.3036	0.952381	0.680272	0	18.1818	27.3973	7	4	5	15	14	NA	16	5	1.1616e-66	1.57238e-64	-36.1545	intron (NM_001195748, intron 24 of 27)	-73090	ENSMUSG00000014313	Cox6c	cytochrome c oxidase subunit VIc	protein-coding
hypo	chr15	36583363	36587895	77.5393	54.9724	75.9388	47.922	59.3496	61.329	8.84211	43.9306	2	10	6	13	11	9	11	17	8.57624e-90	1.92726e-87	-25.3305	Intergenic	-46901	ENSMUSG00000022283	Pabpc1	poly(A) binding protein, cytoplasmic 1	protein-coding
hypo	chr15	93192696	93197828	37.2517	66.8317	0	50.3093	16.9829	30.4835	19.6935	0.887902	11	5	2	6	16	13	17	26	4.81156e-56	4.82309e-54	-24.2053	Intergenic	-27896	ENSMUSG00000022634	Yaf2	YY1 associated factor 2	protein-coding
hypo	chr15	94317320	94321783	1.1976	34.0659	78.8632	33.0275	2.93501	4.85437	66.1875	3.8835	6	NA	9	1	13	10	10	8	8.75647e-53	7.79966e-51	-22.5332	Intergenic	54386	ENSMUSG00000033356	Pus7l	pseudouridylate synthase 7-like	protein-coding
hypo	chr15	100456200	100460031	48.9529	44.8052	29.8387	18.8184	NA	38.9171	10.7487	32.2565	15	9	9	21	NA	14	21	26	4.99632e-54	4.68717e-52	-21.3673	intron (NR_104338, intron 2 of 3)	7874	ENSMUSG00000053559	Smagp	small cell adhesion glycoprotein	protein-coding
hypo	chr16	23148219	23152365	0	32.7839	25.6489	1.55393	0.615385	2	1.33715	10.2667	8	10	13	15	3	2	25	25	1.53075e-99	4.16053e-97	-20.8841	intron (NM_009605, intron 1 of 2)	3683	ENSMUSG00000022878	Adipoq	adiponectin, C1Q and collagen domain containing	protein-coding
hypo	chr16	29435900	29441438	49.0148	60.9313	3.22581	36.4706	NA	9.45758	3.77358	64.7059	5	23	6	8	NA	18	NA	4	9.85461e-65	1.269e-62	-27.8608	intron (NM_001164613, intron 18 of 21)	-59851	ENSMUSG00000048939	Atp13a5	ATPase type 13A5	protein-coding
hypo	chr16	30458467	30464712	38.3822	10.5634	9.3361	6.79191	8.58995	2.22222	10.4816	15.1584	14	9	18	14	8	10	15	11	2.7977e-91	6.54363e-89	-20.9808	Intergenic	-72974	ENSMUSG00000022533	Atp13a3	ATPase type 13A3	protein-coding
hypo	chr16	57074961	57084428	80.0701	86.2348	52.3929	36.3542	89.1709	89.2989	9.32781	87.1357	6	NA	9	26	2	NA	20	1	1.49029e-203	1.36639e-200	-28.3252	Intergenic	-8236	ENSMUSG00000046748	Tmem45a2	transmembrane protein 45A2	protein-coding
hypo	chr16	76502609	76508919	79.8843	48.2993	8.70083	7.78872	21.6495	0.245098	68.4211	48.6381	7	9	6	13	5	11	1	14	2.44446e-201	2.18301e-198	-38.0983	Intergenic	-132470	ENSMUSG00000048490	Nrip1	nuclear receptor interacting protein 1	protein-coding
hypo	chr16	92754240	92759159	100	49.4421	58.3869	20.0803	NA	NA	2.42616	8.43373	NA	23	31	20	NA	NA	16	8	2.52529e-291	5.26214e-288	-48.1615	intron (NM_001111021, intron 2 of 7)	-59126	ENSMUSG00000022952	Runx1	runt related transcription factor 1	protein-coding
hypo	chr16	93712371	93714709	73.2549	72.8363	4.18919	20.2788	3.18182	19.3862	15.4058	68.8732	24	25	24	24	37	57	43	5	0	0	-46.3352	intron (NM_027293, intron 1 of 36)	1388	ENSMUSG00000022946	Dopey2	dopey family member 2	protein-coding
hypo	chr16	96594803	96600117	36.612	21.123	71.4724	2.09472	78.7479	6.06532	0	17.7761	11	14	3	15	1	20	11	27	6.83125e-52	5.92367e-50	-23.1053	intron (NM_028078, intron 3 of 7)	14089	ENSMUSG00000000159	Igsf5	immunoglobulin superfamily, member 5	protein-coding
hypo	chr17	4597243	4603451	43.75	76.4319	2.00573	7.41445	7.14286	9.40959	3.125	6.54206	6	7	3	16	4	9	13	16	8.89318162514244e-323	2.77971213663202e-319	-49.2682	Intergenic	-34633		4930517M08Rik	RIKEN cDNA 4930517M08 gene	ncRNA
hypo	chr17	12335793	12341009	15.2866	31.4168	36.2613	0	2.53165	NA	4.35835	0.669643	2	7	11	14	3	NA	9	12	2.29762e-160	1.39818e-157	-31.2034	intron (NM_026644, intron 1 of 8)	26251	ENSMUSG00000023827	Agpat4	1-acylglycerol-3-phosphate O-acyltransferase 4 (lysophosphatidic acid acyltransferase, delta)	protein-coding
hypo	chr17	15844895	15850743	22.4771	70.3704	15.4185	19	17.0404	4.34783	17.1392	15.299	6	6	1	6	9	2	14	10	3.50737e-39	1.94659e-37	-23.9825	intron (NM_007690, intron 2 of 35)	5888	ENSMUSG00000023852	Chd1	chromodomain helicase DNA binding protein 1	protein-coding
hypo	chr17	35220783	35224551	37.4429	36.1111	59.6919	18.7359	4.1791	2.73973	16.1142	86.1893	9	7	6	23	19	7	25	2	2.57774e-123	9.73939e-121	-30.28	promoter-TSS (NM_001163192)	-127	ENSMUSG00000034923	Ly6g6f	lymphocyte antigen 6 complex, locus G6F	protein-coding
hypo	chr17	88227669	88233883	12.2093	13.6364	46.6557	14.0351	0	13.128	10.419	26.0563	4	10	17	3	NA	8	11	15	1.09039e-94	2.71667e-92	-22.3327	Intergenic	-33442	ENSMUSG00000050138	Kcnk12	potassium channel, subfamily K, member 12	protein-coding
hypo	chr18	25994232	26001471	11.976	50.6052	56.9715	NA	2.5	0.787402	NA	14.7425	16	15	5	NA	NA	8	NA	14	1.19303e-118	4.2071e-116	-37.1312	Intergenic	-85368	ENSMUSG00000024268	Celf4	CUGBP, Elav-like family member 4	protein-coding
hypo	chr18	44898654	44903087	100	62.8378	84.3575	39.4256	89.5652	30.6	64.2254	32.3651	NA	5	5	10	NA	7	10	13	1.89143e-41	1.16128e-39	-36.5822	intron (NM_001085373, intron 2 of 18)	70965	ENSMUSG00000071856	Mcc	mutated in colorectal cancers	protein-coding
hypo	chr19	21057370	21068102	27.9202	40.5405	15.1709	0.738007	0	1.16959	3.31754	0.961538	17	5	4	5	4	8	1	6	8.4708e-114	2.7476e-111	-23.8921	Intergenic	-34044	ENSMUSG00000024749	Tmc1	transmembrane channel-like gene family 1	protein-coding
hypo	chr19	57322737	57327197	87.9121	52.1127	9.38628	2.93912	78.3505	0.429553	46.5909	93.6508	NA	14	12	17	2	12	19	NA	1.0062e-44	6.89841e-43	-24.5248	Intergenic	-23483		4930449E18Rik	RIKEN cDNA 4930449E18 gene	ncRNA
hypo	chr19	59229603	59235895	90.7264	64.2336	62.5974	55.274	25.7422	39.6839	47.6688	60.0455	NA	6	10	5	14	11	10	15	5.06758e-120	1.80554e-117	-25.7178	Intergenic	11770	ENSMUSG00000006270	Vax1	ventral anterior homeobox 1	protein-coding
hypo	chrX	61391570	61404892	33.6278	8.28157	47.0588	2.72727	0	12.1951	0.968992	3.87931	8	11	NA	7	NA	3	3	5	2.83661e-98	7.44497e-96	-24.2815	Intergenic	7142	ENSMUSG00000079579	Gm6760	predicted gene 6760	protein-coding

## Sheet: FSH 50 IU vs.natural control
Genes annotated in the hyper-/hypo- DMRs associated with superovulation with FSH 50 IU + hCG 5IU compared with the natural control group
				Methylkit.methylation.level							CpG.number							Methylkit.calculateDiffMeth			Homer.annotation
Type	chr	start	end	NC_3	NC_4	NC_5	FSH50IU_2	FSH50IU_3	FSH50IU_6	FSH50IU_7	NC_3	NC_4	NC_5	FSH50IU_2	FSH50IU_3	FSH50IU_6	FSH50IU_7	pvalue	qvalue	meth.diff	Annotation	Distance to TSS	Nearest Ensembl	Gene Name	Gene Description	Gene Type
hyper	chr1	59357861	59362716	32.3493	30.0493	36.1635	78.0303	77.5322	55.9006	60.3421	16	17	17	NA	2	15	9	4.2979e-97	1.27275e-94	30.8882	intron (NM_001033373, intron 9 of 13)	46538	ENSMUSG00000026023	Cdk15	cyclin-dependent kinase 15	protein-coding
hyper	chr1	127122629	127133607	7.96253	3.9886	1.39104	48.1481	74.4915	25.3858	46.7178	5	12	3	6	10	14	20	0	0	49.6564	Intergenic	204186	ENSMUSG00000026341	Actr3	ARP3 actin-related protein 3	protein-coding
hyper	chr1	174321759	174325179	23.053	49.0956	0.881834	93.2798	20.3668	15.8228	20.7469	9	11	25	5	37	11	12	6.29e-184	5.40852e-181	40.8667	Intergenic	16807	ENSMUSG00000050229	Pigm	phosphatidylinositol glycan anchor biosynthesis, class M	protein-coding
hyper	chr1	190771698	190776374	52.9412	88.3721	6.78788	88.8889	76.6827	13.6029	44.1624	1	6	26	NA	16	8	10	8.78072e-97	2.57887e-94	32.5357	intron (NM_021408, intron 66 of 70)	57683	ENSMUSG00000026608	Kctd3	potassium channel tetramerisation domain containing 3	protein-coding
hyper	chr1	195077599	195083060	8.84664	0	11.4286	32.0059	41.1387	27.0867	9.95434	26	15	16	24	10	21	16	4.54078e-178	3.64121e-175	20.5917	intron (NM_008288, intron 1 of 6)	9909	ENSMUSG00000016194	Hsd11b1	hydroxysteroid 11-beta dehydrogenase 1	protein-coding
hyper	chr2	128701996	128706273	91.3043	4.46194	0	54.42	0	65.4502	27.2547	NA	12	17	24	NA	23	35	0	0	47.0655	intron (NM_024237, intron 2 of 7)	14467	ENSMUSG00000027386	Fbln7	fibulin 7	protein-coding
hyper	chr2	168685985	168688525	6.18893	30.8036	94.6667	96.2025	25.2595	77.686	32.7935	16	11	1	1	8	1	7	8.41212e-41	5.45286e-39	27.8742	Intergenic	93832	ENSMUSG00000027551	Zfp64	zinc finger protein 64	protein-coding
hyper	chr3	79389354	79394833	14.6751	10.4265	17.9421	32.5758	30.0738	72.7273	27.6708	14	9	21	2	10	3	8	5.15941e-54	5.74444e-52	20.5153	Intergenic	-3217	ENSMUSG00000027804	Ppid	peptidylprolyl isomerase D (cyclophilin D)	protein-coding
hyper	chr3	102530977	102538051	0	2.95276	58.6207	86.6667	8.91892	30.2857	45.9827	5	15	1	NA	3	8	10	1.49538e-102	4.93214e-100	28.6882	intron (NR_040588, intron 1 of 3)	-4179	ENSMUSG00000027858	Tspan2	tetraspanin 2	protein-coding
hyper	chr3	127452493	127457026	1.64634	0	10.2484	19.5467	0.46729	39.5349	62.4896	22	24	11	23	11	17	11	1.08399e-219	1.35724e-216	30.0848	intron (NM_027808, intron 1 of 13)	28685	ENSMUSG00000028028	Alpk1	alpha-kinase 1	protein-coding
hyper	chr3	150280244	150289234	34.2105	0	0.169972	1.49673	8.2153	72.287	46.2882	NA	6	11	19	6	13	4	0	0	47.407	Intergenic	402087	ENSMUSG00000092830	Mir3963	microRNA 3963	ncRNA
hyper	chr4	132996323	133000149	0	0	0.304878	61.9143	45.8647	36.7201	6.1627	7	5	17	19	12	6	42	4.03524e-132	2.04247e-129	30.163	Intergenic	-37812	ENSMUSG00000046694	Fam46b	family with sequence similarity 46, member B	protein-coding
hyper	chr4	152026694	152031645	19.3627	30.9987	13.253	26.0384	91.1972	91.1851	71.7396	8	29	2	34	4	26	47	0	0	53.9244	Intergenic	-42479		Gm833	predicted gene 833	ncRNA
hyper	chr5	5482515	5488292	40.9938	49.1173	12.5904	63.7176	72.7139	62.4332	63.0216	11	20	11	19	10	10	7	8.51869e-216	1.03045e-212	35.8293	Intergenic	-6261	ENSMUSG00000079666	1700015F17Rik	RIKEN cDNA 1700015F17 gene	protein-coding
hyper	chr5	36061367	36066538	4.58302	14.565	24.4496	37.8906	62.1226	21.7149	23.7554	4	11	9	15	26	14	28	2.21293e-168	1.6339e-165	27.0676	intron (NM_194344, intron 3 of 17)	7972	ENSMUSG00000036553	Sh3tc1	SH3 domain and tetratricopeptide repeats 1	protein-coding
hyper	chr5	65298533	65303147	1.05634	1.01351	0	13.0802	23.0088	43.9946	1.13234	16	9	NA	15	17	29	23	1.75251e-111	6.61764e-109	20.9866	Intergenic	23098	ENSMUSG00000044827	Tlr1	toll-like receptor 1	protein-coding
hyper	chr5	72072533	72085068	33.6874	41.3043	48.9627	60.6771	51.1656	71.5524	67.5881	6	8	9	5	8	2	1	1.22894e-83	2.88512e-81	21.1239	Intergenic	-12454	ENSMUSG00000029212	Gabrb1	gamma-aminobutyric acid (GABA) A receptor, subunit beta 1	protein-coding
hyper	chr5	100069132	100075563	88	9.30949	11.0169	48.3051	72.7273	22.9399	24.456	NA	21	6	1	17	8	22	1.63415e-185	1.45783e-182	32.755	intron (NR_030692, intron 1 of 3)	85731	ENSMUSG00000089809	A930011G23Rik	RIKEN cDNA A930011G23 gene	ncRNA
hyper	chr6	11286787	11298013	25.1082	20.6823	33.4684	72.9692	29.2339	54.5657	47.4804	4	6	10	4	6	3	19	1.10047e-120	4.67494e-118	30.8091	Intergenic	-368022		AA545190	EST AA545190	ncRNA
hyper	chr6	49921647	49927185	0.397614	1.03448	0.826446	36.246	1.70015	30.1905	15.1545	12	8	6	13	19	18	17	8.36975e-123	3.64229e-120	20.8989	Intergenic	-135824	ENSMUSG00000038388	Mpp6	membrane protein, palmitoylated 6 (MAGUK p55 subfamily member 6)	protein-coding
hyper	chr6	127293678	127299467	1.63625	63.015	1.91304	48.0633	51.3344	79.5575	NA	15	13	11	22	21	21	NA	0	0	45.0313	Intergenic	-38588	ENSMUSG00000107153	Gm38404	predicted gene, 38404	ncRNA
hyper	chr6	140639351	140643276	62.5	12.9129	26.9841	10	38.191	83.6735	48.0978	NA	9	9	2	19	NA	12	7.24056e-26	2.10316e-24	21.2828	Intergenic	65908	ENSMUSG00000030232	Aebp2	AE binding protein 2	protein-coding
hyper	chr7	38828543	38836792	0.633714	63.2353	55.2632	4.58554	10.5452	58.2168	45.5705	11	8	1	10	16	32	15	2.59179e-62	3.69944e-60	24.4986	Intergenic	-28097	ENSMUSG00000030421	Uri1	URI1, prefoldin-like chaperone	protein-coding
hyper	chr7	73655545	73664363	9.67742	42.3602	7.26744	54.106	20.9713	58.1358	56.4657	1	6	17	27	17	23	22	8.27148e-250	1.31183e-246	35.0366	Intergenic	-87591	ENSMUSG00000015134	Aldh1a3	aldehyde dehydrogenase family 1, subfamily A3	protein-coding
hyper	chr7	132930036	132935676	0	12.8415	16.083	56.3103	64.3794	9.20635	19.0141	2	12	19	19	7	8	2	9.67209e-151	6.27528e-148	40.9712	intron (NM_001081022, intron 6 of 27)	81466	ENSMUSG00000032743	D430042O09Rik	RIKEN cDNA D430042O09 gene	protein-coding
hyper	chr7	151414892	151421644	14.9206	14.4276	14.6484	21.0427	11.2971	60.2996	31.521	5	25	17	14	6	20	29	5.0799e-261	8.632e-258	24.7153	intron (NM_001113373, intron 4 of 15)	-52022	ENSMUSG00000037541	Shank2	SH3 and multiple ankyrin repeat domains 2	protein-coding
hyper	chr8	15423360	15428587	1.80587	2.29885	4.00668	79.1155	21.1679	0.623053	1.00865	12	13	13	2	4	9	11	8.2208e-63	1.2097e-60	20.1754	Intergenic	368321	ENSMUSG00000031461	Myom2	myomesin 2	protein-coding
hyper	chr8	108270285	108274937	0	11.1601	15.7595	12.2929	62.5584	15.5556	24.2366	NA	29	23	23	27	11	40	6.72894e-181	5.51993e-178	29.1829	intron (NM_027469, intron 1 of 2)	9896	ENSMUSG00000013150	Gfod2	glucose-fructose oxidoreductase domain containing 2	protein-coding
hyper	chr9	40749025	40753129	0.684932	38.4155	0	75	87.3239	76.0307	1.82609	25	28	2	NA	11	31	40	7.4595e-229	1.00448e-225	40.996	intron (NM_001081121, intron 3 of 8)	21118	ENSMUSG00000032023	Jhy	junctional cadherin complex regulator	protein-coding
hyper	chr9	56137147	56145668	95.1327	15.4795	6.47773	9.52381	80.5737	62.1997	31.1203	6	13	4	NA	7	14	13	1.56604e-121	6.77366e-119	32.3691	intron (NM_172924, intron 3 of 6)	124449	ENSMUSG00000074305	Peak1	pseudopodium-enriched atypical kinase 1	protein-coding
hyper	chr10	13112444	13118579	53.4483	19.1781	2.23848	65.9193	46.4912	54.2169	32.2154	2	16	29	2	1	6	19	1.52526e-181	1.26576e-178	33.5186	intron (NM_001195065, intron 1 of 12)	-6736	ENSMUSG00000062866	Phactr2	phosphatase and actin regulator 2	protein-coding
hyper	chr10	26609755	26617000	25.9557	0.943396	6.59472	44.686	19.0705	51.8033	33.0073	8	1	10	1	10	15	10	9.80571e-59	1.26779e-56	23.8299	intron (NM_176837, intron 12 of 14)	121060	ENSMUSG00000039031	Arhgap18	Rho GTPase activating protein 18	protein-coding
hyper	chr10	125138421	125145308	12.4161	18.0617	40.3183	33.1296	72.5572	37.414	34.3015	17	21	5	16	3	12	18	3.15163e-45	2.49918e-43	20.3693	Intergenic	-261410	ENSMUSG00000020105	Lrig3	leucine-rich repeats and immunoglobulin-like domains 3	protein-coding
hyper	chr11	63230421	63236922	7.03764	0.684932	34.8341	30.7692	21.7391	40.5704	42.562	17	12	6	NA	3	21	8	1.09438e-91	2.98107e-89	28.0879	Intergenic	287367	ENSMUSG00000018217	Pmp22	peripheral myelin protein 22	protein-coding
hyper	chr11	106559144	106562114	88.0952	17.1004	23.5366	NA	84.6154	58.945	61.9007	NA	14	14	NA	NA	14	33	3.38236e-86	8.2953e-84	37.2523	intron (NM_008816, intron 3 of 14)	15966	ENSMUSG00000020717	Pecam1	platelet/endothelial cell adhesion molecule 1	protein-coding
hyper	chr12	3337522	3341699	0.184502	0	8.70787	NA	21.5493	53.3149	51.208	10	6	19	NA	16	1	21	0	0	40.8916	Intergenic	-25521	ENSMUSG00000020668	Kif3c	kinesin family member 3C	protein-coding
hyper	chr12	94808157	94818828	52.825	34.0131	31.142	50.7353	79.3953	76.8525	58.8537	13	25	25	11	9	14	14	1.25748e-182	1.05582e-179	29.21	Intergenic	-130230	ENSMUSG00000113164	4930559C10Rik	RIKEN cDNA 4930559C10 gene	ncRNA
hyper	chr13	13948871	13954877	46.7335	60.1262	38.1186	81.3397	47.8729	69.7166	87.7792	15	23	23	3	23	19	NA	1.92095e-186	1.73538e-183	23.2254	Intergenic	75300	ENSMUSG00000021303	Gng4	guanine nucleotide binding protein (G protein), gamma 4	protein-coding
hyper	chr13	69569940	69575281	8.07417	9.01099	4.51818	16.3981	67.9402	4.2807	13.2563	51	10	18	19	15	20	31	0	0	28.6064	Intergenic	100131	ENSMUSG00000034575	Papd7	PAP associated domain containing 7	protein-coding
hyper	chr13	111973072	111980948	100	19.5946	11.8199	59.8077	57.0732	35.7471	27.1242	NA	6	15	2	1	17	17	1.0602e-80	2.37939e-78	23.6682	Intergenic	42629	ENSMUSG00000114824	3110015C05Rik	RIKEN cDNA 3110015C05 gene	ncRNA
hyper	chr14	66323353	66329343	81.25	11.7647	1.38203	0	38.5943	0	37.5377	NA	17	13	5	7	12	11	1.46891e-96	4.24428e-94	25.4147	intron (NM_001168318, intron 3 of 7)	41108	ENSMUSG00000022032	Scara5	scavenger receptor class A, member 5	protein-coding
hyper	chr14	101402310	101409329	21.2435	51.5982	5.47667	6.37119	83.112	66.1169	0	3	5	11	12	11	5	7	9.38667e-132	4.71769e-129	44.0779	Intergenic	193466	ENSMUSG00000042888	Prr30	proline rich 30	protein-coding
hyper	chr15	16423674	16437411	96.875	6.57439	4.25532	42.9688	24.0064	42.3343	31.1131	NA	8	12	3	4	7	7	8.96277e-140	5.07665e-137	26.4677	Intergenic	-277313	ENSMUSG00000025370	Cdh9	cadherin 9	protein-coding
hyper	chr15	41886002	41898341	5.40351	30.4147	0	62.3111	0	8.15155	60.251	8	5	7	13	5	12	16	3.38096e-284	6.70259e-281	41.118	Intergenic	-190906	ENSMUSG00000042895	Abra	actin-binding Rho activating protein	protein-coding
hyper	chr15	101537782	101541000	0	3.82979	1.85557	57.9842	0	48.965	2.2695	3	16	16	10	2	38	34	0	0	39.3775	exon (NM_027011, exon 7 of 9)	3931	ENSMUSG00000061527	Krt5	keratin 5	protein-coding
hyper	chr17	4369799	4380179	35.6643	7.72358	6.42633	90.1754	71.6727	33.6634	22.8	6	10	6	NA	5	17	13	4.84261e-172	3.71623e-169	32.4937	Intergenic	-252887		4930548J01Rik	RIKEN cDNA 4930548J01 gene	ncRNA
hyper	chr17	64028660	64033573	3.84615	2.86458	3.24675	34.4828	33.1646	34.9446	9.93304	4	15	5	6	8	18	30	3.92299e-47	3.36511e-45	22.4979	Intergenic	-181188	ENSMUSG00000023965	Fbxl17	F-box and leucine-rich repeat protein 17	protein-coding
hyper	chr17	85900161	85905689	8.03043	5.84416	34.9315	45.666	28.5313	31.1482	27.3892	9	8	8	15	14	32	23	2.8325e-107	1.01584e-104	25.2847	Intergenic	114811	ENSMUSG00000093460	Six3os1	SIX homeobox 3, opposite strand 1	ncRNA
hyper	chr19	4812009	4818857	30.9434	6.85358	6.76157	39.1393	60.5358	29.2085	40.458	NA	12	7	6	5	4	15	1.53897e-167	1.12075e-164	37.9881	Intergenic	-3799	ENSMUSG00000006456	Rbm14	RNA binding motif protein 14	protein-coding
hyper	chr19	20497186	20505762	5.59441	58.3016	22.1318	66.6455	43.4343	34.466	60.3922	17	4	16	6	12	20	5	4.1327e-119	1.69508e-116	24.9865	Intergenic	21696	ENSMUSG00000094732	1500015L24Rik	RIKEN cDNA 1500015L24 gene	ncRNA
hypo	chr1	4468781	4472812	52.1277	48.6486	100	53.1469	30.6452	87.6033	8.34783	5	7	2	3	15	1	19	7.44968e-19	1.21608e-17	-23.2969	Intergenic	16638	ENSMUSG00000025902	Sox17	SRY (sex determining region Y)-box 17	protein-coding
hypo	chr1	41315262	41320987	54.1667	47.585	2.95567	3.83795	3.03514	4.65116	0.395257	3	17	6	12	19	30	8	1.78646e-188	1.63457e-185	-37.1914	Intergenic	-80028	ENSMUSG00000104072	4930448I06Rik	RIKEN cDNA 4930448I06 gene	ncRNA
hypo	chr1	135790467	135794871	91.2305	66.5567	93.2099	64.9741	43.7518	62.3284	48.4787	9	15	NA	27	28	17	22	0	0	-31.4941	Intergenic	11081	ENSMUSG00000010311	Optc	opticin	protein-coding
hypo	chr1	137450308	137453160	32.5269	30.9601	15.1839	2.17391	0.956023	6.01719	1.2605	26	19	40	7	12	12	18	2.2676e-142	1.34862e-139	-21.8708	intron (NM_173437, intron 1 of 28)	30198	ENSMUSG00000009418	Nav1	neuron navigator 1	protein-coding
hypo	chr1	167999050	168003732	54.9587	2.16606	97.1429	7.02656	2.14286	2.06795	1.11684	9	11	NA	18	34	7	32	2.59465e-227	3.42918e-224	-33.8629	Intergenic	56638	ENSMUSG00000026564	Dusp27	dual specificity phosphatase 27 (putative)	protein-coding
hypo	chr1	191899849	191901685	22.8062	0	0	0	29.0323	0.106762	0.148368	38	5	5	27	9	35	27	4.90222e-239	7.28882e-236	-22.1684	Intergenic	93792	ENSMUSG00000010175	Prox1	prospero homeobox 1	protein-coding
hypo	chr2	30542970	30546733	94.7368	66.7452	12.9401	1.04463	10.6925	5.56079	4.48864	NA	22	50	22	12	38	35	3.24624e-297	6.6194e-294	-20.9511	Intergenic	-11321		Gm14486	predicted gene 14486	ncRNA
hypo	chr2	34769473	34769871	37.037	27.7778	44.1379	1.8315	0	40	9.09091	8	41	16	45	32	40	37	2.34411e-34	1.13729e-32	-27.7302	promoter-TSS (NM_028716)	-176	ENSMUSG00000026873	Phf19	PHD finger protein 19	protein-coding
hypo	chr2	115892502	115893718	45.3061	0.558659	0	0.238237	0	0.573888	0.78125	9	14	6	35	31	53	9	1.29618e-96	3.76042e-94	-25.4567	promoter-TSS (NM_001346047)	70	ENSMUSG00000027210	Meis2	Meis homeobox 2	protein-coding
hypo	chr2	152481222	152484959	88.8889	62.9545	47.2987	16.7815	0.900901	11.0351	44.7059	NA	21	27	46	9	31	15	0	0	-35.136	Intergenic	-12106	ENSMUSG00000019188	H13	histocompatibility 13	protein-coding
hypo	chr2	165180786	165184120	49.6437	9.27273	60.1703	5.95745	41.195	15.0277	31.8987	9	12	23	34	11	27	15	3.39847e-98	1.02773e-95	-26.2045	intron (NM_001005425, intron 4 of 4)	5166	ENSMUSG00000056824	Zfp663	zinc finger protein 663	protein-coding
hypo	chr2	168929763	168933372	53.8278	52.0286	91.25	33.8341	26.7193	41.1504	63.2287	11	9	1	25	37	16	8	1.50076e-99	4.69765e-97	-28.2086	Intergenic	127799	ENSMUSG00000086348	1700017J07Rik	RIKEN cDNA 1700017J07 gene	ncRNA
hypo	chr2	170387790	170391446	15.443	54.2857	38.3751	88.6076	5.9676	5.8469	0.155642	7	13	20	NA	32	44	30	5.73623e-249	8.89968e-246	-33.8319	Intergenic	37899	ENSMUSG00000043583	4930470P17Rik	RIKEN cDNA 4930470P17 gene	ncRNA
hypo	chr2	181602014	181611763	45.8986	66.2824	12.4064	11.6448	24.2291	9.9723	15.896	9	6	13	15	3	15	4	2.7821e-55	3.25499e-53	-21.7149	Intergenic	7824	ENSMUSG00000038628	Polr3k	polymerase (RNA) III (DNA directed) polypeptide K	protein-coding
hypo	chr3	3195618	3202766	71.1328	46.9294	33.494	26.7857	15.1216	58.4316	19.4051	24	22	2	10	11	25	16	7.00781e-104	2.37031e-101	-24.6282	Intergenic	-308838	ENSMUSG00000017688	Hnf4g	hepatocyte nuclear factor 4, gamma	protein-coding
hypo	chr3	17751914	17765716	75.6109	56.0132	23.5632	4.34783	0.726392	17.6	52.3956	3	6	6	4	5	7	8	3.91786e-133	2.02617e-130	-30.0726	Intergenic	63153	ENSMUSG00000093073	Mir124a-2	microRNA 124a-2	ncRNA
hypo	chr3	50459556	50468489	85.8224	3.0837	0.388802	45.935	26.8326	76.1538	1.43655	3	5	22	11	9	1	23	7.20553e-74	1.40505e-71	-21.6933	Intergenic	-216488	ENSMUSG00000027737	Slc7a11	solute carrier family 7 (cationic amino acid transporter, y+ system), member 11	protein-coding
hypo	chr3	51411183	51416123	36.7473	65.9751	4.35897	22.3267	58	13.8259	2.79817	27	16	16	17	NA	33	36	2.64192e-268	4.71374e-265	-28.9371	Intergenic	-48908	ENSMUSG00000037111	Setd7	SET domain containing (lysine methyltransferase) 7	protein-coding
hypo	chr3	97736818	97741280	72.5159	0.533333	5.26316	1.28332	19.2744	0.647948	0.274725	1	15	9	11	19	15	24	3.50034e-135	1.8783e-132	-31.0463	intron (NM_001033779, intron 1 of 1)	4953		Gm5544	predicted gene 5544	protein-coding
hypo	chr4	23903913	23911375	73.3364	81.6079	87.096	0.578035	44.2553	66.1137	1.24024	9	10	8	6	3	18	39	0	0	-53.1139	Intergenic	-515965	ENSMUSG00000045751	Mms22l	MMS22-like, DNA repair protein	protein-coding
hypo	chr4	24866300	24875248	85.7143	20.3931	38.6667	4.782	7.51015	16.2225	14.677	2	8	9	16	11	10	23	2.61691e-115	1.02618e-112	-28.9633	Intergenic	-29792	ENSMUSG00000040372	Gpr63	G protein-coupled receptor 63	protein-coding
hypo	chr4	43482390	43486025	85.2995	74.8584	55.6942	54.1914	37.1547	51.8095	33.2719	2	6	18	21	14	31	48	1.55982e-108	5.73825e-106	-24.1911	Intergenic	12373	ENSMUSG00000028460	Sit1	suppression inducing transmembrane adaptor 1	protein-coding
hypo	chr4	44400959	44405235	1.76056	75	0	1.35747	11.3043	6.07913	25.7857	11	10	NA	21	4	45	21	0	0	-54.9014	Intergenic	89308	ENSMUSG00000035683	Melk	maternal embryonic leucine zipper kinase	protein-coding
hypo	chr4	45294420	45297751	84.0678	75.2137	71.7984	60.1527	71.3959	52.4675	45.5304	2	19	9	10	7	10	19	4.40361e-63	6.52031e-61	-20.3554	intron (NM_001081172, intron 15 of 15)	-13954	ENSMUSG00000035601	Trmt10b	tRNA methyltransferase 10B	protein-coding
hypo	chr4	79640150	79649505	58.0858	43.9166	87.068	42.1993	46.2428	40.3687	26.7472	19	25	15	23	24	27	34	7.61643e-120	3.19749e-117	-27.4739	Intergenic	-835289	ENSMUSG00000005994	Tyrp1	tyrosinase-related protein 1	protein-coding
hypo	chr4	88546832	88554341	48.4848	16.1194	87.5	5.7554	2.35043	17.3729	7.33453	6	6	NA	3	3	7	6	6.06467e-69	1.04547e-66	-30.848	Intergenic	5979	ENSMUSG00000065408	Mir31	microRNA 31	ncRNA
hypo	chr4	104151563	104158821	20	63.9797	5.38173	10.2041	12.6866	15.7982	16.6667	2	15	11	8	NA	13	5	1.87505e-88	4.77926e-86	-27.2493	intron (NR_104385, intron 2 of 15)	115049	ENSMUSG00000028519	Dab1	disabled 1	protein-coding
hypo	chr4	124010016	124015910	83.6066	0	54.5455	10.0346	3.6478	13.1994	8.50425	1	5	10	26	34	19	32	2.23071e-81	5.07013e-79	-36.2837	Intergenic	150239		1700057H15Rik	RIKEN cDNA 1700057H15 gene	ncRNA
hypo	chr4	125494869	125499928	80.9524	69.7881	78.6884	4.43407	8.45771	44.2035	8.44156	NA	28	14	29	7	30	4	0	0	-45.8429	Intergenic	102155	ENSMUSG00000085562	2610028E06Rik	RIKEN cDNA 2610028E06 gene	ncRNA
hypo	chr4	131987332	131992187	95.6522	1.42857	47.7707	5.85284	0.397614	100	20.4918	NA	11	7	12	31	NA	3	2.46905e-53	2.68207e-51	-25.0524	Intergenic	-11399	ENSMUSG00000066043	Phactr4	phosphatase and actin regulator 4	protein-coding
hypo	chr4	134528714	134532972	45.5151	23.5294	100	8.44704	13.7615	2.71493	4.94311	14	25	NA	29	2	19	34	5.25887180309555e-309	1.17287e-305	-31.6702	Intergenic	43948	ENSMUSG00000028821	Syf2	SYF2 homolog, RNA splicing factor (S. cerevisiae)	protein-coding
hypo	chr4	141587451	141589351	31.0779	30.9091	28.9926	4.52675	1.41844	9.06667	7.73481	19	16	33	17	18	46	23	1.02944e-98	3.13973e-96	-23.3175	intron (NM_145402, intron 2 of 2)	14588	ENSMUSG00000085761	4930455G09Rik	RIKEN cDNA 4930455G09 gene	ncRNA
hypo	chr4	152525434	152532717	100	19.0928	55.7292	11.0742	0.823469	25.641	11.4795	NA	23	9	7	21	10	19	2.17849e-145	1.35196e-142	-23.5763	Intergenic	327863	ENSMUSG00000039546	Ajap1	adherens junction associated protein 1	protein-coding
hypo	chr5	20173506	20179301	23.5417	74.9409	40	14.2429	15	44.7853	42.9764	5	7	1	13	1	13	9	9.07119e-37	4.9533e-35	-21.6907	intron (NM_001170745, intron 20 of 20)	211538	ENSMUSG00000039987	Phtf2	putative homeodomain transcription factor 2	protein-coding
hypo	chr5	75115542	75120855	75.9443	15.7068	79.3388	9.30818	16.8937	62.0253	17.517	6	10	NA	37	7	12	12	1.15577e-57	1.45477e-55	-25.2612	Intergenic	-19271	ENSMUSG00000029228	Lnx1	ligand of numb-protein X 1	protein-coding
hypo	chr5	77963986	77967424	46.012	24.1	25.3958	0.574713	4.90566	2.99906	8.57967	32	34	37	38	24	39	45	2.06830353079672e-309	4.76166e-306	-31.014	Intergenic	71192	ENSMUSG00000107232	1700017L05Rik	RIKEN cDNA 1700017L05 gene	ncRNA
hypo	chr5	93285720	93289435	72.9503	22.7273	15	22.2772	95.082	39.2523	42.2442	11	10	2	14	NA	1	5	3.31213e-32	1.4361e-30	-21.3061	intron (NM_001077595, intron 1 of 9)	-39441	ENSMUSG00000029381	Shroom3	shroom family member 3	protein-coding
hypo	chr5	106395085	106401946	11.3734	65.3846	12.1795	10.3825	6.79478	23.1456	11.1372	10	9	5	13	13	25	13	2.28296e-99	7.08396e-97	-27.3446	Intergenic	92929	ENSMUSG00000029290	Zfp326	zinc finger protein 326	protein-coding
hypo	chr5	113682102	113685327	21.5768	59.0742	23.1884	30.1863	31.1594	16.055	19.6319	10	33	7	20	18	25	14	1.13713e-61	1.59754e-59	-25.6435	intron (NM_172718, intron 22 of 24)	25906	ENSMUSG00000042216	Sgsm1	small G protein signaling modulator 1	protein-coding
hypo	chr5	117484347	117487853	53.6465	6.36704	0	0.921659	0.813008	0.121507	0.608519	6	7	5	9	22	17	32	1.35664e-212	1.58723e-209	-29.5353	Intergenic	79902	ENSMUSG00000066900	Suds3	suppressor of defective silencing 3 homolog (S. cerevisiae)	protein-coding
hypo	chr5	118782113	118788248	81.5024	16.1066	64.9318	17.5966	5.16351	25.481	57.2034	NA	20	5	28	25	39	4	3.67373e-206	4.03367e-203	-33.9387	Intergenic	89945	ENSMUSG00000032840	2410131K14Rik	RIKEN cDNA 2410131K14 gene	protein-coding
hypo	chr5	119292271	119297916	31.7372	1.0989	78.1609	0.873362	0	7.03625	2.66249	13	9	NA	21	21	14	35	7.00735e-201	7.35446e-198	-26.9713	Intergenic	-107254	ENSMUSG00000107144	4930413E15Rik	RIKEN cDNA 4930413E15 gene	ncRNA
hypo	chr5	120230572	120234386	0.322581	56.3396	0	10.9562	8.2963	0.285578	0.378072	13	15	NA	22	8	44	10	3.16121e-191	3.00814e-188	-31.4682	Intergenic	-52193	ENSMUSG00000018263	Tbx5	T-box 5	protein-coding
hypo	chr5	129557934	129562259	33.683	0.310559	31.6872	18.9243	0.335008	1.84502	2.29358	7	19	9	11	21	22	17	4.31295e-66	6.8861e-64	-20.6259	Intergenic	34066	ENSMUSG00000029430	Ran	RAN, member RAS oncogene family	protein-coding
hypo	chr6	53767862	53768381	32.9493	33.3333	66.6667	3.49154	NA	2.67959	3.74862	39	21	2	50	NA	30	34	4.68157e-105	1.62192e-102	-29.995	exon (NM_025817, exon 1 of 1)	2697	ENSMUSG00000043496	Tril	TLR4 interactor with leucine-rich repeats	protein-coding
hypo	chr6	70998578	71000525	48.5714	0.45045	66.5461	0.659522	0.477327	0.775194	0.359066	NA	9	6	43	17	18	43	5.4702e-278	1.02737e-274	-47.1117	Intergenic	92952	ENSMUSG00000055874	Foxi3	forkhead box I3	protein-coding
hypo	chr6	95068349	95072692	5.88235	3.81356	76.9912	NA	2.74914	0	2.62794	NA	16	7	NA	36	NA	15	9.42862e-46	7.63797e-44	-23.8312	intron (NM_001008785, intron 2 of 3)	2647	ENSMUSG00000030031	Kbtbd8	kelch repeat and BTB (POZ) domain containing 8	protein-coding
hypo	chr6	119314965	119320803	16.4706	10.8295	65.0388	13.8829	NA	23.5988	15.9494	5	6	24	11	NA	12	15	8.40915e-50	7.87595e-48	-22.962	intron (NM_197985, intron 2 of 7)	-37100	ENSMUSG00000055003	Lrtm2	leucine-rich repeats and transmembrane domains 2	protein-coding
hypo	chr6	142814667	142819976	100	89.4386	76.8466	23.3045	86.4865	53.9192	14.7059	NA	6	11	23	1	10	7	1.48219693752374e-323	3.52614651436898e-320	-53.9348	intron (NM_011374, intron 3 of 4)	54571	ENSMUSG00000072683	Gm7457	predicted gene 7457	ncRNA
hypo	chr6	143967678	143972267	78.5185	13.6054	97.3214	2.80899	29.1961	1.71233	21.9331	8	8	1	6	14	11	13	7.02464e-41	4.57007e-39	-29.8533	intron (NM_001113559, intron 6 of 13)	-74347	ENSMUSG00000041540	Sox5	SRY (sex determining region Y)-box 5	protein-coding
hypo	chr7	36783650	36794904	40.6788	3.16742	42.5284	3.64842	3.97226	1.47524	0.802334	13	7	26	4	9	13	9	0	0	-36.6923	Intergenic	-201269	ENSMUSG00000044452	Zfp507	zinc finger protein 507	protein-coding
hypo	chr7	88224503	88228988	50.1241	10.5263	87.0229	0.547445	38.0531	21.4419	2.83688	6	15	NA	12	6	25	50	8.84258e-61	1.21362e-58	-25.091	intron (NM_054085, intron 5 of 13)	24260	ENSMUSG00000038763	Alpk3	alpha-kinase 3	protein-coding
hypo	chr7	119765613	119772625	0.265957	0.302115	54.503	1.03627	NA	0	0.461894	11	3	7	6	NA	9	10	8.00893e-206	8.66037e-203	-31.3254	Intergenic	-53715	ENSMUSG00000055320	Tead1	TEA domain family member 1	protein-coding
hypo	chr7	125444744	125450250	1.81818	43.6747	0	6.54329	8.31758	13.1579	0.248756	11	19	NA	14	16	2	14	7.87939e-127	3.6996e-124	-27.3176	Intergenic	60076	ENSMUSG00000055159	4930583K01Rik	RIKEN cDNA 4930583K01 gene	ncRNA
hypo	chr7	142199488	142204240	18.5185	76.5753	34	5.98923	27.2884	48.8048	54.8387	6	5	2	23	12	11	7	8.34356e-93	2.33516e-90	-34.9071	intron (NM_001033420, intron 29 of 51)	-71751	ENSMUSG00000073805	Fam196a	family with sequence similarity 196, member A	protein-coding
hypo	chr8	12252801	12258388	18.2965	79.8645	6.22951	22.4521	43.5318	16.1616	19.4149	8	5	4	18	14	12	12	3.69213e-69	6.42686e-67	-22.8174	Intergenic	-130176	ENSMUSG00000047935	Sox1ot	Sox1 overlapping transcript	ncRNA
hypo	chr8	13994056	13998860	79.0323	20.7865	84.3273	33.2317	19.9079	71.1297	39.2621	2	14	6	7	19	7	21	8.3954e-62	1.18179e-59	-29.4017	intron (NR_131137, intron 1 of 2)	-2482	ENSMUSG00000110058	Gm5907	predicted gene 5907	ncRNA
hypo	chr8	29890070	29897270	58.1214	0	100	20.4188	59.5687	3.97554	5.03311	11	7	NA	12	4	14	12	1.08564e-125	4.99874e-123	-29.5401	intron (NM_001347498, intron 4 of 14)	436438	ENSMUSG00000063626	Unc5d	unc-5 netrin receptor D	protein-coding
hypo	chr8	35110034	35114346	0	44.9004	77.7778	0	0	0.20202	0.537634	6	7	NA	19	11	16	8	5.72787e-231	7.86133e-228	-39.8513	Intergenic	58678	ENSMUSG00000031516	Dctn6	dynactin 6	protein-coding
hypo	chr8	45781932	45785325	43.9636	1.54242	78.1333	13.4392	4.39122	22.4076	8.83165	5	24	NA	23	25	23	33	5.43894e-124	2.42605e-121	-30.4052	Intergenic	-251933	ENSMUSG00000070047	Fat1	FAT atypical cadherin 1	protein-coding
hypo	chr8	62958236	62965423	56.0723	10.315	5.15947	0.113122	1.57604	27.4396	2.48993	19	21	24	6	28	28	32	6.44912e-227	8.36842e-224	-21.6219	Intergenic	-23091	ENSMUSG00000057228	Aadat	aminoadipate aminotransferase	protein-coding
hypo	chr8	85507571	85514331	0	48.9573	8.30721	0	1.17647	0.638298	5.35714	3	17	16	5	6	9	2	3.51176e-103	1.18221e-100	-28.3614	intron (NM_177378, intron 1 of 6)	123696	ENSMUSG00000047747	Rnf150	ring finger protein 150	protein-coding
hypo	chr8	106669234	106673948	65.5858	28.5714	63.6472	11.5656	25.4933	2.25827	2.31523	8	9	20	30	28	40	23	0	0	-50.6261	Intergenic	-22822	ENSMUSG00000031872	Bean1	brain expressed, associated with Nedd4, 1	protein-coding
hypo	chr8	112955412	112958825	96.9697	87.4757	66.6252	50.6183	41.6324	8.89831	41.1111	NA	9	14	21	32	13	18	2.64484e-204	2.81728e-201	-36.3045	intron (NM_172916, intron 19 of 86)	69137		Gm21283	predicted gene, 21283	ncRNA
hypo	chr8	122554992	122559529	97.9167	45.1852	63.0299	1.8797	27.9983	34.3594	0.215054	1	5	7	16	28	23	9	1.82572e-183	1.55117e-180	-35.6929	intron (NM_001310635, intron 12 of 14)	40923	ENSMUSG00000031825	Crispld2	cysteine-rich secretory protein LCCL domain containing 2	protein-coding
hypo	chr8	123046436	123048768	56.5152	23.7705	26.1173	24.0741	14.8097	5.33333	16.129	11	8	25	10	30	2	5	4.75301e-73	9.06991e-71	-24.3918	intron (NM_198671, intron 1 of 15)	-12155	ENSMUSG00000031822	Gse1	genetic suppressor element 1, coiled-coil protein	protein-coding
hypo	chr8	123570664	123575022	25.1142	12.5828	67.4419	4.19963	3.47547	4.56942	1.60112	5	16	1	25	34	20	22	8.94414e-99	2.75142e-96	-21.8025	Intergenic	34167	ENSMUSG00000097336	Fendrr	Foxf1 adjacent non-coding developmental regulatory RNA	ncRNA
hypo	chr8	126482891	126487118	56.669	48.8528	100	19.9074	21.9661	18.1039	31.8562	18	12	NA	9	37	29	23	6.04936e-173	4.69275e-170	-31.7321	intron (NM_019552, intron 8 of 12)	-11840	ENSMUSG00000039509	Nup133	nucleoporin 133	protein-coding
hypo	chr8	127397670	127400883	52.8736	25.8621	95	13.7014	17.3913	31.682	18.4211	6	9	NA	14	12	16	5	5.6787e-13	4.88348e-12	-23.0111	intron (NM_010322, intron 4 of 15)	12344	ENSMUSG00000031985	Gnpat	glyceronephosphate O-acyltransferase	protein-coding
hypo	chr8	127999188	128003997	64.2496	80.117	88.1481	29.9287	26.7107	28.7073	87.7182	10	5	NA	12	29	30	8	1.56751e-140	9.09518e-138	-35.5279	intron (NM_001081337, intron 3 of 20)	15017	ENSMUSG00000001995	Sipa1l2	signal-induced proliferation-associated 1 like 2	protein-coding
hypo	chr9	4854515	4856473	12.5	44.1096	32.9897	18.5185	4.23729	21.4286	7.79817	6	31	16	13	2	16	4	1.07327e-26	3.29168e-25	-28.8951	Intergenic	-59260	ENSMUSG00000025892	Gria4	glutamate receptor, ionotropic, AMPA4 (alpha 4)	protein-coding
hypo	chr9	95485833	95490573	11.8147	2.89116	81.4404	13.7034	0	5.6338	18.4654	23	24	11	20	5	10	40	0	0	-40.101	Intergenic	27967	ENSMUSG00000064225	Paqr9	progestin and adipoQ receptor family member IX	protein-coding
hypo	chr9	108243599	108249688	47.5704	11.9883	4.16667	0.311526	3.52304	NA	3.97059	17	8	3	7	3	NA	17	4.88678e-233	6.83846e-230	-41.8667	Intergenic	-3518	ENSMUSG00000032612	Usp4	ubiquitin specific peptidase 4 (proto-oncogene)	protein-coding
hypo	chr9	120273588	120277511	77.6553	55.2365	20.21	37.2368	28.1481	74.2706	24.2857	7	9	13	12	23	4	26	3.01564e-198	3.07459e-195	-34.9073	intron (NM_144557, intron 2 of 16)	62359	ENSMUSG00000041794	Myrip	myosin VIIA and Rab interacting protein	protein-coding
hypo	chr9	121474796	121480918	4.98392	2.88066	53.9452	3.06452	2.25455	4.29262	12.6437	5	2	13	23	14	16	24	4.90018e-199	5.06837e-196	-27.6113	Intergenic	-18281	ENSMUSG00000084995	Lyzl4os	lysozyme-like 4, opposite strand	ncRNA
hypo	chr10	21140937	21144374	46.5	51.3055	11.1111	0	22.2045	2.5	13.438	9	18	5	15	26	7	8	2.85527e-79	6.23168e-77	-31.1164	Intergenic	45550	ENSMUSG00000037542	Aldh8a1	aldehyde dehydrogenase 8 family, member A1	protein-coding
hypo	chr10	57558619	57567778	44.4792	38.8889	3.90995	NA	1.31234	0.631313	6.57492	3	11	13	NA	11	11	14	1.74897e-147	1.10461e-144	-26.1127	Intergenic	48849	ENSMUSG00000019872	Smpdl3a	sphingomyelin phosphodiesterase, acid-like 3A	protein-coding
hypo	chr10	83750350	83757387	62.9177	31.4439	91.1205	28.9109	20.6471	36	41.5415	5	17	NA	12	19	10	15	5.9377e-100	1.8834e-97	-25.7025	Intergenic	149347	ENSMUSG00000020032	Nuak1	NUAK family, SNF1-like kinase, 1	protein-coding
hypo	chr10	88792838	88799446	81.6092	26.2936	74.9418	32.0652	82.5338	43.533	17.0956	NA	15	11	16	1	20	13	1.90831e-91	5.10087e-89	-22.6957	Intergenic	-75607	ENSMUSG00000035189	Ano4	anoctamin 4	protein-coding
hypo	chr10	94393406	94398110	97.1669	20.6081	17.6982	33.875	56.383	24.4604	23.5566	2	8	18	10	4	9	5	2.17158e-59	2.87004e-57	-24.5704	intron (NM_018797, intron 1 of 30)	11454	ENSMUSG00000074785	Plxnc1	plexin C1	protein-coding
hypo	chr10	117836940	117840800	1.37694	0	57.9314	14.4788	2.17391	0.163132	55.7003	15	1	28	7	13	36	12	1.36794e-79	3.01319e-77	-23.7398	Intergenic	-39232	ENSMUSG00000055170	Ifng	interferon gamma	protein-coding
hypo	chr10	127339240	127346141	54.2531	51.2067	77.5947	70.4082	16.2451	52.4815	17.8286	16	16	1	1	49	17	46	3.11612e-261	5.4242e-258	-31.9185	intron (NM_027301, intron 3 of 3)	7100	ENSMUSG00000040127	Sdr9c7	4short chain dehydrogenase/reductase family 9C, member 7	protein-coding
hypo	chr11	23072380	23079279	36.4718	0.550964	0	3.77143	0.302115	8.03157	0.470865	15	12	NA	6	8	31	23	1.49567e-209	1.66786e-206	-25.6611	Intergenic	23690	ENSMUSG00000086366	1700061J23Rik	RIKEN cDNA 1700061J23 gene	ncRNA
hypo	chr11	63848741	63851633	20.5607	14.346	48.324	14.6479	19.1523	16.6667	10.3571	4	8	24	14	12	5	4	1.87438e-34	9.14989e-33	-21.9245	intron (NM_178379, intron 4 of 6)	42787	ENSMUSG00000042148	Cox10	cytochrome c oxidase assembly protein 10	protein-coding
hypo	chr11	68767745	68770285	0	83.6275	0	34.1267	66.6667	34.0541	53.6802	25	16	6	52	13	51	24	1.72998e-184	1.50568e-181	-27.9588	intron (NM_177566, intron 1 of 15)	1345	ENSMUSG00000052921	Arhgef15	Rho guanine nucleotide exchange factor (GEF) 15	protein-coding
hypo	chr11	75448276	75452740	64.9003	32.6	100	24.1081	27.1739	23.2335	15.2941	5	5	NA	12	7	19	5	8.90973e-170	6.7646e-167	-35.4704	exon (NM_008916, exon 4 of 12)	5986	ENSMUSG00000006127	Inpp5k	inositol polyphosphate 5-phosphatase K	protein-coding
hypo	chr11	88095081	88099638	100	68.8889	6.53789	NA	100	25.1539	0.121359	NA	31	13	NA	NA	16	14	2.22071e-168	1.6339e-165	-38.2302	Intergenic	-10185	ENSMUSG00000034031	Ccdc182	coiled-coil domain containing 182	protein-coding
hypo	chr11	94555350	94560302	3.59477	44.3515	28.1518	0.1554	5.37975	4.26621	3.08854	5	4	7	15	9	19	23	3.35697e-130	1.63987e-127	-22.7835	intron (NM_001007584, intron 1 of 1)	7987	ENSMUSG00000056008	Gm11541	predicted gene 11541	protein-coding
hypo	chr11	99501376	99506266	43.2642	37.5	53.2319	23.8828	23.9437	20.1681	4.1972	11	5	NA	17	3	21	16	2.71913e-73	5.23073e-71	-28.0223	TTS (NM_029613)	1582	ENSMUSG00000045109	Krtap4-7	keratin associated protein 4-7	protein-coding
hypo	chr11	110427208	110431246	95.5556	26.4095	1.42857	1.59292	0	5.78947	0	NA	25	8	14	3	20	7	7.8889e-63	1.16326e-60	-21.8788	Intergenic	168791	ENSMUSG00000020623	Map2k6	mitogen-activated protein kinase kinase 6	protein-coding
hypo	chr11	112805551	112810179	86.8421	43.2836	77.4346	44.6098	29.1257	36.6742	48.8086	1	9	5	21	31	38	31	1.23829e-209	1.40277e-206	-32.4811	Intergenic	-121423		1700012H19Rik	RIKEN cDNA 1700012H19 gene	ncRNA
hypo	chr12	108731412	108737338	52.9672	56.5	72.5494	55.9208	11.9284	1.04058	39.7754	13	16	24	21	36	27	29	0	0	-40.8558	Intergenic	239323	ENSMUSG00000085641	4930465M20Rik	RIKEN cDNA 4930465M20 gene	ncRNA
hypo	chr12	113921347	113926195	17.2937	17.3822	46.8318	6.86813	10.0861	2.79846	8.90228	18	40	22	28	33	32	36	0	0	-25.441	Intergenic	6720	ENSMUSG00000037638	Zbtb42	zinc finger and BTB domain containing 42	protein-coding
hypo	chr13	8447889	8458673	80.4632	67.893	29.4444	0.58651	16.3265	33.9897	17.4825	10	7	3	10	5	12	14	0	0	-49.9314	intron (NM_001289530, intron 1 of 9)	251169	ENSMUSG00000052551	Adarb2	adenosine deaminase, RNA-specific, B2	protein-coding
hypo	chr13	12786109	12791413	5.66038	49.2063	47.1591	0	6	9.28793	5.55556	5	7	3	8	11	4	19	2.09924e-70	3.79273e-68	-28.6952	Intergenic	-46099		Gpr137b-ps	G protein-coupled receptor 137B, pseudogene	pseudo
hypo	chr13	46014233	46018726	16.3174	79.932	22.6415	97.7891	17.1002	90.8046	21.3043	13	8	2	2	9	1	14	9.78806e-72	1.83348e-69	-23.8714	intron (NM_009124, intron 2 of 7)	43880	ENSMUSG00000046876	Atxn1	ataxin 1	protein-coding
hypo	chr13	93806411	93810020	31.9728	19.084	33.9286	NA	8.24373	1.51515	4.7619	7	10	1	NA	15	5	2	1.88131e-18	2.98038e-17	-20.4149	Intergenic	-35043	ENSMUSG00000114382	Gm4814	predicted gene 4814	ncRNA
hypo	chr13	95718327	95724440	40.2256	23.2639	59.1837	60	0.952381	9.34783	17.6301	6	9	3	NA	9	4	13	3.31723e-39	2.00972e-37	-25.8137	Intergenic	-24915	ENSMUSG00000042015	Wdr41	WD repeat domain 41	protein-coding
hypo	chr13	107290457	107298143	100	39.5349	8.6758	11.2518	13.9535	1.91388	9.27273	NA	14	7	13	5	11	18	4.61947e-40	2.88943e-38	-20.2227	Intergenic	432695	ENSMUSG00000042590	Ipo11	importin 11	protein-coding
hypo	chr13	108449853	108453856	7.38916	34.1176	58.6538	0.530504	2.4911	2.34742	89.2857	10	7	10	15	27	9	NA	6.62973e-142	3.8783e-139	-39.6256	Intergenic	-25622	ENSMUSG00000102000	1700006H21Rik	RIKEN cDNA 1700006H21 gene	ncRNA
hypo	chr14	74251821	74260888	61.7801	13.7725	40.1535	8.94495	15.8416	18.1818	10.4403	1	10	14	16	9	3	13	5.82095e-91	1.54436e-88	-28.2215	Intergenic	303762	ENSMUSG00000022110	Sucla2	succinate-Coenzyme A ligase, ADP-forming, beta subunit	protein-coding
hypo	chr14	82415232	82426774	77.9611	36.1015	93.8589	81.1166	39.686	57.6281	36.291	10	8	2	2	21	9	15	1.09542e-260	1.8181e-257	-29.8112	Intergenic	2020894	ENSMUSG00000022026	Olfm4	olfactomedin 4	protein-coding
hypo	chr15	20536050	20549989	66.1238	14.4231	28.492	0.96	4.77137	4.73913	6.59341	2	5	6	4	5	9	12	1.21743e-179	9.87342e-177	-26.6759	Intergenic	53485	ENSMUSG00000047565	Acot10	acyl-CoA thioesterase 10	protein-coding
hypo	chr15	35939055	35943127	17.3469	17.1429	68.3036	18.0028	20.7951	12.3096	10.7407	7	4	5	14	14	13	25	1.74932e-40	1.11669e-38	-29.6123	intron (NM_001195748, intron 24 of 27)	-73090	ENSMUSG00000014313	Cox6c	cytochrome c oxidase subunit VIc	protein-coding
hypo	chr15	36583363	36587895	77.5393	54.9724	75.9388	45.881	42.491	46.5116	40.0186	2	10	6	12	23	28	28	4.89552e-92	1.34379e-89	-25.7548	Intergenic	-46901	ENSMUSG00000022283	Pabpc1	poly(A) binding protein, cytoplasmic 1	protein-coding
hypo	chr15	93192696	93197828	37.2517	66.8317	0	9.55166	15.3465	0.855365	26.1538	11	5	2	21	15	22	18	2.48655e-102	8.14041e-100	-30.9469	Intergenic	-27896	ENSMUSG00000022634	Yaf2	YY1 associated factor 2	protein-coding
hypo	chr15	94317320	94321783	1.1976	34.0659	78.8632	68.0464	0	4.03226	21.2329	6	NA	9	8	3	7	12	1.55901e-86	3.87679e-84	-31.6177	Intergenic	54386	ENSMUSG00000033356	Pus7l	pseudouridylate synthase 7-like	protein-coding
hypo	chr15	97095739	97099642	65.7931	45.3144	5.85938	4.49898	6.44796	14.1813	1.48833	6	7	9	14	12	15	28	0	0	-42.119	intron (NM_172293, intron 1 of 5)	-19973	ENSMUSG00000048218	Amigo2	adhesion molecule with Ig like domain 2	protein-coding
hypo	chr15	100456200	100460031	48.9529	44.8052	29.8387	12.2775	14.032	20.6573	15.5954	15	9	9	23	16	5	21	2.97822e-146	1.86448e-143	-32.4676	intron (NR_104338, intron 2 of 3)	7874	ENSMUSG00000053559	Smagp	small cell adhesion glycoprotein	protein-coding
hypo	chr16	23148219	23152365	0	32.7839	25.6489	0.972326	0.858369	8.60534	0	8	10	13	39	8	8	15	1.12918e-101	3.6465e-99	-21.5669	intron (NM_009605, intron 1 of 2)	3683	ENSMUSG00000022878	Adipoq	adiponectin, C1Q and collagen domain containing	protein-coding
hypo	chr16	30458467	30464712	38.3822	10.5634	9.3361	0	14.0704	7.29483	3.63806	14	9	18	NA	8	14	20	1.16603e-106	4.11967e-104	-24.5253	Intergenic	-72974	ENSMUSG00000022533	Atp13a3	ATPase type 13A3	protein-coding
hypo	chr16	57074961	57084428	80.0701	86.2348	52.3929	5.99042	24.6498	62.5468	13.6548	6	NA	9	9	36	8	31	0	0	-53.2164	Intergenic	-8236	ENSMUSG00000046748	Tmem45a2	transmembrane protein 45A2	protein-coding
hypo	chr16	92280562	92284702	62.5397	37.2697	48.4902	21.1783	41.4286	14.9098	9.22947	1	18	8	20	5	22	29	5.46681e-143	3.27863e-140	-28.4818	Intergenic	-10002	ENSMUSG00000039672	Kcne2	potassium voltage-gated channel, Isk-related subfamily, gene 2	protein-coding
hypo	chr16	92754240	92759159	100	49.4421	58.3869	17.9204	0.882353	44.5531	31.9557	NA	23	31	7	9	21	18	3.87059e-169	2.90776e-166	-30.4661	intron (NM_001111021, intron 2 of 7)	-59126	ENSMUSG00000022952	Runx1	runt related transcription factor 1	protein-coding
hypo	chr16	96594803	96600117	36.612	21.123	71.4724	0.163934	34.8866	13.6939	9.53039	11	14	3	11	27	20	18	1.5325e-64	2.36736e-62	-26.2898	intron (NM_028078, intron 3 of 7)	14089	ENSMUSG00000000159	Igsf5	immunoglobulin superfamily, member 5	protein-coding
hypo	chr17	4597243	4603451	43.75	76.4319	2.00573	0.496454	NA	43.4293	1.56658	6	7	3	15	NA	14	12	5.74271e-159	3.97911e-156	-37.2126	Intergenic	-34633		4930517M08Rik	RIKEN cDNA 4930517M08 gene	ncRNA
hypo	chr17	5446090	5451822	4.14343	9.70082	70.0433	6.1706	22.1019	41.9595	24.6931	16	16	14	17	28	8	26	2.46075e-193	2.47351e-190	-23.4068	Intergenic	-8696	ENSMUSG00000004945	Tmem242	transmembrane protein 242	protein-coding
hypo	chr17	12335793	12341009	15.2866	31.4168	36.2613	1.32802	1.91939	0.882613	1.18483	2	7	11	13	20	15	43	6.8854e-257	1.11682e-253	-31.272	intron (NM_026644, intron 1 of 8)	26251	ENSMUSG00000023827	Agpat4	1-acylglycerol-3-phosphate O-acyltransferase 4 (lysophosphatidic acid acyltransferase, delta)	protein-coding
hypo	chr17	15844895	15850743	22.4771	70.3704	15.4185	10.6061	23.4405	15.6757	11.7117	6	6	1	2	18	10	6	1.91033e-24	4.99402e-23	-22.0093	intron (NM_007690, intron 2 of 35)	5888	ENSMUSG00000023852	Chd1	chromodomain helicase DNA binding protein 1	protein-coding
hypo	chr17	60687026	60688861	7.14286	50	2.7027	0	3.51351	NA	12.6923	NA	12	5	10	25	NA	5	1.16444e-11	8.33628e-11	-23.3525	Intergenic	-1535199	ENSMUSG00000024228	Nudt12	nudix (nucleoside diphosphate linked moiety X)-type motif 12	protein-coding
hypo	chr17	88227669	88233883	12.2093	13.6364	46.6557	11.9488	14.1343	14.779	21.3228	4	10	17	17	23	28	25	1.10491e-144	6.79791e-142	-24.0526	Intergenic	-33442	ENSMUSG00000050138	Kcnk12	potassium channel, subfamily K, member 12	protein-coding
hypo	chr17	88987142	88990380	47.711	35.3474	13.7255	NA	16.7832	100	22.9947	17	8	NA	NA	6	1	13	6.59997e-17	8.95833e-16	-23.6551	Intergenic	-37134	ENSMUSG00000033855	Ston1	stonin 1	protein-coding
hypo	chr18	25994232	26001471	11.976	50.6052	56.9715	NA	8.2232	13.7291	5.00928	16	15	5	NA	7	12	9	1.03219e-184	9.09454e-182	-37.0472	Intergenic	-85368	ENSMUSG00000024268	Celf4	CUGBP, Elav-like family member 4	protein-coding
hypo	chr18	44898654	44903087	100	62.8378	84.3575	48.8998	25.0591	32.0961	56.8389	NA	5	5	9	12	2	1	7.7698e-40	4.82609e-38	-35.9878	intron (NM_001085373, intron 2 of 18)	70965	ENSMUSG00000071856	Mcc	mutated in colorectal cancers	protein-coding
hypo	chr19	21057370	21068102	27.9202	40.5405	15.1709	1.74825	0.761697	8.42754	0.923788	17	5	4	6	13	11	6	6.686e-134	3.48299e-131	-21.4276	Intergenic	-34044	ENSMUSG00000024749	Tmc1	transmembrane channel-like gene family 1	protein-coding
hypo	chr19	31195494	31201476	54.0541	28.1853	32.8042	8.39695	10.424	11.6667	6.85484	NA	7	10	6	10	4	5	1.29998e-41	8.79408e-40	-23.0601	intron (NM_001013833, intron 3 of 17)	41154	ENSMUSG00000053536	Cstf2t	cleavage stimulation factor, 3' pre-RNA subunit 2, tau	protein-coding
hypo	chr19	57322737	57327197	87.9121	52.1127	9.38628	43.2927	38.6293	13.6842	0.342173	NA	14	12	2	5	3	14	9.44009e-53	9.96633e-51	-28.0472	Intergenic	-23483		4930449E18Rik	RIKEN cDNA 4930449E18 gene	ncRNA
hypo	chr19	59229603	59235895	90.7264	64.2336	62.5974	50.9066	33.7898	39.6629	37.602	NA	6	10	10	21	29	19	6.77332e-159	4.64809e-156	-30.3601	Intergenic	11770	ENSMUSG00000006270	Vax1	ventral anterior homeobox 1	protein-coding

## Sheet: FSH 200 IU vs.natural control
Genes annotated in the hyper-/hypo- DMRs associated with superovulation with FSH 200 IU + hCG 5IU compared with the natural control group
				Methylkit.methylation.level									CpG.number									Methylkit.calculateDiffMeth			Homer.annotation
Type	chr	start	end	NC_3	NC_4	NC_5	FSH200IU_2	FSH200IU_3	FSH200IU_4	FSH200IU_5	FSH200IU_6	FSH200IU_7	NC_3	NC_4	NC_5	FSH200IU_2	FSH200IU_3	FSH200IU_4	FSH200IU_5	FSH200IU_6	FSH200IU_7	pvalue	qvalue	meth.diff	Annotation	Distance to TSS	Nearest Ensembl	Gene Name	Gene Description	Gene Type
hyper	chr1	21991995	21998996	60.9091	5.86319	23.5669	2.48668	65.9432	92.8571	67.7966	84.5327	91.1469	NA	9	13	5	7	NA	2	5	NA	5.40689e-169	3.26099e-166	49.075	Intergenic	-42765	ENSMUSG00000028033	Kcnq5	potassium voltage-gated channel, subfamily Q, member 5	protein-coding
hyper	chr1	60155586	60161933	13.8568	41.8519	41.25	55.1402	56.3071	62.1622	2.87356	58.5106	92.8889	7	3	12	2	6	5	7	11	NA	3.65988e-67	4.57342e-65	27.0052	intron (NM_139150, intron 1 of 15)	-3416	ENSMUSG00000026019	Wdr12	WD repeat domain 12	protein-coding
hyper	chr1	127122629	127133607	7.96253	3.9886	1.39104	75.0625	9.94962	82.1728	16.3889	8.83503	5.59733	5	12	3	9	15	9	19	5	12	8.44755e-227	9.06586e-224	33.696	Intergenic	204186	ENSMUSG00000026341	Actr3	ARP3 actin-related protein 3	protein-coding
hyper	chr1	130723259	130726890	1.19641	0.362319	2.29095	29.2804	1.29428	23.4663	0	55.2459	11.1111	29	9	20	28	29	31	6	12	NA	2.64459e-269	4.02072e-266	31.0862	Intergenic	-236199	ENSMUSG00000045382	Cxcr4	chemokine (C-X-C motif) receptor 4	protein-coding
hyper	chr1	174321759	174325179	23.053	49.0956	0.881834	94.9527	71.5969	87.4144	80.9548	0	23.9726	9	11	25	1	16	11	14	16	28	0	0	53.6322	Intergenic	16807	ENSMUSG00000050229	Pigm	phosphatidylinositol glycan anchor biosynthesis, class M	protein-coding
hyper	chr1	190771698	190776374	52.9412	88.3721	6.78788	68.3935	32.6044	NA	NA	17.2619	10.8108	1	6	26	21	13	NA	NA	6	NA	3.01883e-58	3.00964e-56	22.4463	intron (NM_021408, intron 66 of 70)	57683	ENSMUSG00000026608	Kctd3	potassium channel tetramerisation domain containing 3	protein-coding
hyper	chr1	195077599	195083060	8.84664	0	11.4286	2.27273	15.7955	45.3844	1.8648	NA	2.5641	26	15	16	3	35	24	12	NA	9	3.28311e-225	3.37453e-222	23.9967	intron (NM_008288, intron 1 of 6)	9909	ENSMUSG00000016194	Hsd11b1	hydroxysteroid 11-beta dehydrogenase 1	protein-coding
hyper	chr2	128701996	128706273	91.3043	4.46194	0	21.6159	53.7307	52.1222	59.8118	3.51827	73.4449	NA	12	17	52	25	21	39	6	32	0	0	47.1344	intron (NM_024237, intron 2 of 7)	14467	ENSMUSG00000027386	Fbln7	fibulin 7	protein-coding
hyper	chr2	143457434	143463577	0.558659	2.58621	3.92585	0.35461	66.9492	11.7647	4.11281	2.78481	80.1444	2	23	7	9	1	8	13	4	1	6.74749e-174	4.31941e-171	35.0674	intron (NM_008792, intron 2 of 11)	-86933	ENSMUSG00000086171	Pcsk2os1	proprotein convertase subtilisin/kexin type 2, opposite strand 1	ncRNA
hyper	chr3	8910474	8918917	27.2727	64.0099	5.51053	64.2748	75.9192	82.9752	69.7509	25.0799	3.93258	2	5	12	2	10	11	15	14	16	1.39582e-193	1.07224e-190	31.8058	intron (NM_025434, intron 1 of 2)	9161	ENSMUSG00000040269	Mrps28	mitochondrial ribosomal protein S28	protein-coding
hyper	chr3	79389354	79394833	14.6751	10.4265	17.9421	43.4109	20.1487	50.8772	47.6654	58.1449	39.2097	14	9	21	2	15	11	15	9	4	1.30265e-181	9.05372e-179	28.3248	Intergenic	-3217	ENSMUSG00000027804	Ppid	peptidylprolyl isomerase D (cyclophilin D)	protein-coding
hyper	chr3	102530977	102538051	0	2.95276	58.6207	15.1197	0	0.197628	67.6903	6.62359	3.72881	5	15	1	20	4	7	17	10	9	6.10465e-209	5.5e-206	37.6702	intron (NR_040588, intron 1 of 3)	-4179	ENSMUSG00000027858	Tspan2	tetraspanin 2	protein-coding
hyper	chr3	126728186	126733982	19.7075	1.73913	33.4928	82.8194	37.6307	53.6939	45.208	16.4271	46.9548	18	12	4	3	3	14	7	17	14	3.1631e-52	2.64415e-50	20.7002	intron (NM_001327938, intron 13 of 47)	-29714	ENSMUSG00000032826	Ank2	ankyrin 2, brain	protein-coding
hyper	chr3	137291974	137298232	37.9872	61.1282	1.91162	1.06838	46.8028	69.2308	67.4569	94.7857	80.1231	7	18	12	13	9	NA	3	2	9	0	0	53.7425	Intergenic	8467	ENSMUSG00000046818	Ddit4l	DNA-damage-inducible transcript 4-like	protein-coding
hyper	chr3	146356399	146360411	1.59134	0	62.2951	100	1.0989	42.4	53.8784	16.7939	27.3056	10	7	NA	NA	10	4	9	2	20	3.35416e-98	7.9216e-96	23.1111	Intergenic	-44124	ENSMUSG00000048652	4930503B20Rik	RIKEN cDNA 4930503B20 gene	protein-coding
hyper	chr3	150280244	150289234	34.2105	0	0.169972	19.8617	21.2871	44.5239	9.55414	2.17809	25.4855	NA	6	11	17	13	22	8	20	18	1.23612e-194	9.69982e-192	25.3326	Intergenic	402087	ENSMUSG00000092830	Mir3963	microRNA 3963	ncRNA
hyper	chr4	102941183	102946266	21.2313	24.2938	37.2549	35.812	68.9559	29.3981	24.4382	19.697	62.6611	12	11	7	22	14	22	7	8	20	3.56783e-87	7.01807e-85	25.0668	intron (NM_001163494, intron 1 of 7)	19743	ENSMUSG00000028520	4921539E11Rik	RIKEN cDNA 4921539E11 gene	protein-coding
hyper	chr4	132996323	133000149	0	0	0.304878	NA	8.4086	40.8269	89.4737	NA	29.1758	7	5	17	NA	36	41	NA	NA	35	9.04454e-138	3.72907e-135	29.5921	Intergenic	-37812	ENSMUSG00000046694	Fam46b	family with sequence similarity 46, member B	protein-coding
hyper	chr4	152026694	152031645	19.3627	30.9987	13.253	81.9224	86.7888	15.1603	13.8298	NA	NA	8	29	2	32	23	4	3	NA	NA	5.82153736401827e-313	1.1801095818853e-309	54.325	Intergenic	-42479		Gm833	predicted gene 833	ncRNA
hyper	chr5	5482515	5488292	40.9938	49.1173	12.5904	61.4203	46.5217	47.2222	61.2169	50.6261	34.5783	11	20	11	2	17	7	14	11	17	7.68437e-113	2.1404e-110	23.8862	Intergenic	-6261	ENSMUSG00000079666	1700015F17Rik	RIKEN cDNA 1700015F17 gene	protein-coding
hyper	chr5	36061367	36066538	4.58302	14.565	24.4496	22.6562	16.0995	25.2248	55.7491	27.7615	30.3006	4	11	9	15	13	16	8	15	26	2.3013e-124	7.63375e-122	20.3002	intron (NM_194344, intron 3 of 17)	7972	ENSMUSG00000036553	Sh3tc1	SH3 domain and tetratricopeptide repeats 1	protein-coding
hyper	chr5	52068858	52077396	0.698758	0.701262	94.5312	22.2449	34.2569	96.8379	12.8088	0.403226	57.5439	10	10	NA	6	5	NA	10	5	3	6.42072e-106	1.67945e-103	23.0931	Intergenic	-114163	ENSMUSG00000029167	Ppargc1a	peroxisome proliferative activated receptor, gamma, coactivator 1 alpha	protein-coding
hyper	chr5	72072533	72085068	33.6874	41.3043	48.9627	82.672	68.5761	47.1972	75.5253	68.8335	71.6872	6	8	9	3	5	4	3	7	3	8.9167e-135	3.51738e-132	25.9087	Intergenic	-12454	ENSMUSG00000029212	Gabrb1	gamma-aminobutyric acid (GABA) A receptor, subunit beta 1	protein-coding
hyper	chr5	74084342	74090404	0	60.1896	0.624025	20.5561	47.809	69.1057	0	65.6731	83.2811	NA	6	15	15	7	13	8	4	15	7.59299e-149	3.66963e-146	40.529	Intergenic	44754	ENSMUSG00000029155	Spata18	spermatogenesis associated 18	protein-coding
hyper	chr5	100069132	100075563	88	9.30949	11.0169	61.1926	10.9961	59.9765	24.4059	26.2259	8.30189	NA	21	6	5	19	12	17	6	5	4.79219e-122	1.56125e-119	22.6418	intron (NR_030692, intron 1 of 3)	85731	ENSMUSG00000089809	A930011G23Rik	RIKEN cDNA A930011G23 gene	ncRNA
hyper	chr5	107187868	107195553	0.874636	0	4.70297	35.9703	2.85714	47.6982	70.6986	58.8787	NA	10	4	9	15	7	6	15	10	NA	0	0	55.4632	Intergenic	-65862	ENSMUSG00000049606	Zfp644	zinc finger protein 644	protein-coding
hyper	chr5	134025519	134033146	0.358423	20.1365	10.3571	0.203252	5.21583	0	5.78947	0.996016	83.5132	1	10	8	17	15	6	10	1	6	9.30151e-63	1.03951e-60	21.3146	Intergenic	-546285	ENSMUSG00000015944	Gatsl2	GATS protein-like 2	protein-coding
hyper	chr6	11286787	11298013	25.1082	20.6823	33.4684	32.4444	28.4109	75.3886	98.6906	43.0157	69.6833	4	6	10	5	9	NA	NA	17	3	1.14138e-163	6.3584e-161	33.0532	Intergenic	-368022		AA545190	EST AA545190	ncRNA
hyper	chr6	125680004	125683927	22.1889	21.6667	18.6084	15.3266	30.3226	51.2583	53.7197	43.956	51.8006	10	8	14	9	19	15	25	9	15	3.3838e-72	4.78566e-70	24.4997	intron (NM_153589, intron 3 of 25)	41529	ENSMUSG00000038115	Ano2	anoctamin 2	protein-coding
hyper	chr6	127293678	127299467	1.63625	63.015	1.91304	33.0444	5.36131	0	91.6952	0	30.7864	15	13	11	22	9	4	4	8	38	0	0	33.0329	Intergenic	-38588	ENSMUSG00000107153	Gm38404	predicted gene, 38404	ncRNA
hyper	chr7	25976107	25980566	0.510204	2.66667	1.01695	15.0307	13.9706	86.3636	11.1481	40.4858	28.795	1	7	9	16	16	NA	8	4	22	1.60899e-82	2.83621e-80	20.1679	Intergenic	24407	ENSMUSG00000098325	Mir7048	microRNA 7048	ncRNA
hyper	chr7	38828543	38836792	0.633714	63.2353	55.2632	63.9551	36.1188	47.129	17.8719	1.80587	11.4286	11	8	1	15	19	17	26	8	NA	3.07593e-49	2.37789e-47	21.1946	Intergenic	-28097	ENSMUSG00000030421	Uri1	URI1, prefoldin-like chaperone	protein-coding
hyper	chr7	79638676	79646003	52.5862	65.473	48.9751	34.9872	77.2727	87.0331	86.4841	53.3404	61.5094	4	11	5	17	8	20	4	7	3	2.76277e-141	1.2073e-138	21.9323	Intergenic	-190859	ENSMUSG00000032776	Mctp2	multiple C2 domains, transmembrane 2	protein-coding
hyper	chr7	145750568	145755092	1.95148	45.0249	5.64682	3.84401	53.8651	3.53448	36.3934	63.0608	32.4963	10	12	6	18	28	40	18	11	5	4.60448e-226	4.86988e-223	23.1317	intron (NR_131022, intron 3 of 4)	6905	ENSMUSG00000110037	4930543N07Rik	RIKEN cDNA 4930543N07 gene	ncRNA
hyper	chr7	146366985	146371052	8.2397	17.4194	2.04082	15.4589	32.6585	53.6078	40.1712	1.63934	0	13	11	4	2	38	23	27	NA	6	4.09153e-116	1.21873e-113	33.2779	intron (NM_001162540, intron 1 of 11)	5374	ENSMUSG00000015981	Stk32c	serine/threonine kinase 32C	protein-coding
hyper	chr7	151414892	151421644	14.9206	14.4276	14.6484	11.2053	8.12065	45.3899	19.0476	12.9771	62.3377	5	25	17	13	9	20	2	1	12	1.08069150524669e-312	2.13150895631967e-309	27.6066	intron (NM_001113373, intron 4 of 15)	-52022	ENSMUSG00000037541	Shank2	SH3 and multiple ankyrin repeat domains 2	protein-coding
hyper	chr8	3285311	3296212	16.1864	0.632911	17.0825	12.835	30.8943	36.4865	35.9859	24.6537	59.703	14	NA	5	14	4	1	31	1	20	3.5971e-94	7.95722e-92	24.0812	Intergenic	-11145	ENSMUSG00000005534	Insr	insulin receptor	protein-coding
hyper	chr8	7920952	7935128	24.1451	34.7881	22.6083	66.0426	63.9913	33.0516	64.8885	61.5385	43.5088	17	14	18	4	7	6	8	NA	13	1.67256e-268	2.49099e-265	26.6027	Intergenic	732733	ENSMUSG00000001300	Efnb2	ephrin B2	protein-coding
hyper	chr8	10200264	10206817	53.3708	5.04587	5.22234	70.8046	31.2371	48.2788	71.6418	31.4815	30.2043	7	8	21	2	31	25	NA	5	24	2.82392e-112	7.83582e-110	20.7318	intron (NM_001319151, intron 1 of 34)	49630	ENSMUSG00000039057	Myo16	myosin XVI	protein-coding
hyper	chr8	15423360	15428587	1.80587	2.29885	4.00668	3.80117	24.8485	40.2908	11.5869	7.62463	22.0986	12	13	13	10	20	13	10	4	11	2.6636e-76	4.15347e-74	20.2917	Intergenic	368321	ENSMUSG00000031461	Myom2	myomesin 2	protein-coding
hyper	chr8	15672464	15678985	0.103413	26.8868	12.9555	39.4737	31.6609	0.207039	38.4	1.37931	2.45614	6	6	2	2	20	10	19	1	8	1.07683e-138	4.51631e-136	23.4593	Intergenic	493113	ENSMUSG00000093142	Mir3106	microRNA 3106	ncRNA
hyper	chr8	48338601	48343154	94.5946	46.0784	34.1935	71.1165	74.0113	86.7691	89.4737	26.8698	92.6599	NA	5	8	5	6	10	NA	6	4	7.52555e-104	1.90032e-101	42.2065	intron (NM_175162, intron 1 of 4)	33878	ENSMUSG00000038143	Stox2	storkhead box 2	protein-coding
hyper	chr8	108110866	108117645	95.7692	6.67434	27.0244	80.8209	15.7943	34.0909	31.8393	62.7586	63.5823	NA	14	19	7	15	4	7	NA	25	2.04826e-156	1.04529e-153	31.4206	Intergenic	-10511	ENSMUSG00000005705	Agrp	agouti related neuropeptide	protein-coding
hyper	chr8	108270285	108274937	0	11.1601	15.7595	7.96813	61.7308	56.3498	38.3181	63.5145	39.2012	NA	29	23	20	14	21	23	23	9	4.6375e-271	7.35722e-268	35.4818	intron (NM_027469, intron 1 of 2)	9896	ENSMUSG00000013150	Gfod2	glucose-fructose oxidoreductase domain containing 2	protein-coding
hyper	chr9	40749025	40753129	0.684932	38.4155	0	0	55.136	0	92.3077	56.9507	58.1356	25	28	2	15	16	15	NA	9	11	2.21315e-53	1.91589e-51	20.8605	intron (NM_001081121, intron 3 of 8)	21118	ENSMUSG00000032023	Jhy	junctional cadherin complex regulator	protein-coding
hyper	chr9	41794778	41798770	16.6667	48.7395	22.0049	25	83.8318	NA	76.2575	31.25	48.5226	1	14	13	8	15	NA	14	1	17	5.04848e-61	5.418e-59	30.6854	intron (NM_011436, intron 37 of 47)	135598	ENSMUSG00000049313	Sorl1	sortilin-related receptor, LDLR class A repeats-containing	protein-coding
hyper	chr9	56137147	56145668	95.1327	15.4795	6.47773	68.5512	56.4823	8.49057	17.3203	13.0252	21.1356	6	13	4	12	23	NA	14	6	1	4.55207e-59	4.63316e-57	22.1179	intron (NM_172924, intron 3 of 6)	124449	ENSMUSG00000074305	Peak1	pseudopodium-enriched atypical kinase 1	protein-coding
hyper	chr10	13112444	13118579	53.4483	19.1781	2.23848	41.3943	41.3374	36.1068	19.1239	92.1296	74.4136	2	16	29	11	8	9	10	NA	2	7.10638e-251	9.42916e-248	35.2298	intron (NM_001195065, intron 1 of 12)	-6736	ENSMUSG00000062866	Phactr2	phosphatase and actin regulator 2	protein-coding
hyper	chr10	24679510	24685400	5.14019	0.677966	3.51812	1.27119	24.9419	22.4223	2.7027	77.3626	0	4	14	8	20	19	23	13	1	8	6.25752e-109	1.67273e-106	23.6803	Intergenic	-35179	ENSMUSG00000019987	Arg1	arginase, liver	protein-coding
hyper	chr10	26609755	26617000	25.9557	0.943396	6.59472	40.8879	39.2491	34.937	94.086	31.4943	17.5595	8	1	10	6	3	6	NA	11	7	5.44058e-60	5.72101e-58	22.6299	intron (NM_176837, intron 12 of 14)	121060	ENSMUSG00000039031	Arhgap18	Rho GTPase activating protein 18	protein-coding
hyper	chr10	62842402	62845256	16.158	1.5625	22.7753	50.6211	45.0169	43.4636	94.9239	31.6993	14.0193	31	2	18	31	44	15	NA	12	44	1.49257e-51	1.22249e-49	21.0957	Intergenic	-1362	ENSMUSG00000036764	Dnajc12	DnaJ heat shock protein family (Hsp40) member C12	protein-coding
hyper	chr11	31650966	31656995	2.47191	42.7339	14.9215	94.1076	47.8533	0	30.391	89.8156	2.18028	5	30	27	1	38	NA	24	6	40	0	0	26.467	Intergenic	70566	ENSMUSG00000085772	D630024D03Rik	RIKEN cDNA D630024D03 gene	ncRNA
hyper	chr11	63230421	63236922	7.03764	0.684932	34.8341	40.5372	32.9502	0.566572	49.5772	63.5036	NA	17	12	6	14	4	2	14	6	NA	1.40616e-130	5.15665e-128	30.9146	Intergenic	287367	ENSMUSG00000018217	Pmp22	peripheral myelin protein 22	protein-coding
hyper	chr11	106559144	106562114	88.0952	17.1004	23.5366	59.322	68.595	32.093	NA	4.16667	42.1209	NA	14	14	16	8	1	NA	3	23	3.20754e-33	1.24113e-31	21.3836	intron (NM_008816, intron 3 of 14)	15966	ENSMUSG00000020717	Pecam1	platelet/endothelial cell adhesion molecule 1	protein-coding
hyper	chr12	3337522	3341699	0.184502	0	8.70787	4.48878	66.4109	0	1.29125	25.7703	24.43	10	6	19	14	10	2	13	19	23	6.40889e-174	4.13896e-171	26.1784	Intergenic	-25521	ENSMUSG00000020668	Kif3c	kinesin family member 3C	protein-coding
hyper	chr12	94808157	94818828	52.825	34.0131	31.142	63.8932	73.8175	72.6528	69.2982	63.4529	63.803	13	25	25	8	19	16	17	10	20	5.84919e-247	7.35961e-244	29.4074	Intergenic	-130230	ENSMUSG00000113164	4930559C10Rik	RIKEN cDNA 4930559C10 gene	ncRNA
hyper	chr12	107214272	107219099	0.429185	0	65	12.8814	9.6124	NA	88.5093	0.324675	53.913	9	13	NA	17	15	NA	1	14	5	1.14657e-57	1.12013e-55	24.1285	Intergenic	-31787	ENSMUSG00000021115	Vrk1	vaccinia related kinase 1	protein-coding
hyper	chr13	13948871	13954877	46.7335	60.1262	38.1186	77.9767	68.0095	66.0783	84.7222	87.6019	88.2102	15	23	23	8	11	17	4	1	3	0	0	32.4543	Intergenic	75300	ENSMUSG00000021303	Gng4	guanine nucleotide binding protein (G protein), gamma 4	protein-coding
hyper	chr13	101764454	101769969	87.4055	43.4896	11.8492	37.1469	63.3174	89.441	32.8415	74.0139	91.0769	NA	13	30	25	19	NA	23	4	NA	1.72656e-160	9.33329e-158	25.6284	Intergenic	-163830	ENSMUSG00000021629	Slc30a5	solute carrier family 30 (zinc transporter), member 5	protein-coding
hyper	chr13	111973072	111980948	100	19.5946	11.8199	46.5278	54.9072	46.9129	36.9458	30.2053	19.6241	NA	6	15	9	1	10	1	5	10	1.68571e-76	2.65127e-74	21.4756	Intergenic	42629	ENSMUSG00000114824	3110015C05Rik	RIKEN cDNA 3110015C05 gene	ncRNA
hyper	chr14	101402310	101409329	21.2435	51.5982	5.47667	56.4907	37.9135	NA	20.8791	62.253	59.0179	3	5	11	12	8	NA	3	6	9	1.08025e-86	2.09664e-84	35.1877	Intergenic	193466	ENSMUSG00000042888	Prr30	proline rich 30	protein-coding
hyper	chr14	106660422	106668039	63.798	86.4245	46.3339	89.7022	84.3711	88.0795	70.1587	80.8081	85.1452	6	2	19	NA	6	NA	8	3	6	6.8852e-147	3.22091e-144	20.3471	Intergenic	158816	ENSMUSG00000022113	Trim52	tripartite motif-containing 52	protein-coding
hyper	chr15	16423674	16437411	96.875	6.57439	4.25532	87.8378	34.7995	27.7538	66.2921	10.3612	25.0617	NA	8	12	NA	6	6	1	1	6	8.66803e-94	1.8996e-91	20.2757	Intergenic	-277313	ENSMUSG00000025370	Cdh9	cadherin 9	protein-coding
hyper	chr15	41886002	41898341	5.40351	30.4147	0	74.9664	71.9723	70.6677	82.9727	0	0	8	5	7	10	9	9	10	4	4	0	0	64.5644	Intergenic	-190906	ENSMUSG00000042895	Abra	actin-binding Rho activating protein	protein-coding
hyper	chr15	101537782	101541000	0	3.82979	1.85557	27.5745	1.53483	1.36986	31.2883	40.0524	29.9728	3	16	16	22	23	26	19	25	2	9.46733e-172	5.90512e-169	23.2001	exon (NM_027011, exon 7 of 9)	3931	ENSMUSG00000061527	Krt5	keratin 5	protein-coding
hyper	chr16	57350574	57355872	3.80952	5.96491	32.8829	17.2316	20.1681	NA	57.4561	10.6667	10	2	10	5	16	7	NA	14	4	12	6.0658e-25	1.42934e-23	20.3624	promoter-TSS (NM_001040397)	-167	ENSMUSG00000043336	Filip1l	filamin A interacting protein 1-like	protein-coding
hyper	chr17	59690827	59701099	15.8228	42.2619	8.39695	53.0055	6.60066	97.3742	26.036	28.1837	41.5385	2	7	10	1	5	NA	7	2	9	3.19393e-93	6.93702e-91	24.8624	Intergenic	-543218	ENSMUSG00000024228	Nudt12	nudix (nucleoside diphosphate linked moiety X)-type motif 12	protein-coding
hyper	chr17	64028660	64033573	3.84615	2.86458	3.24675	25.0549	49.0455	44	12.2449	77.5602	13.1833	4	15	5	7	13	3	2	7	14	1.62131e-193	1.23249e-190	57.1681	Intergenic	-181188	ENSMUSG00000023965	Fbxl17	F-box and leucine-rich repeat protein 17	protein-coding
hyper	chr17	85900161	85905689	8.03043	5.84416	34.9315	52.767	63.0597	81.8182	NA	3.44828	55.8511	9	8	8	24	10	NA	NA	15	20	3.46038e-233	3.88506e-230	40.522	Intergenic	114811	ENSMUSG00000093460	Six3os1	SIX homeobox 3, opposite strand 1	ncRNA
hyper	chr18	82114179	82118744	14.6067	44.1648	1.50659	61.4112	75.3617	88.6173	13.4569	6.4664	71.8868	4	7	15	12	15	NA	16	19	NA	3.08502e-120	9.83127e-118	35.2159	Intergenic	72357	ENSMUSG00000093036	Mir5127	microRNA 5127	ncRNA
hyper	chr19	4812009	4818857	30.9434	6.85358	6.76157	40.528	47.0732	29.6693	20.3988	10.241	59.4757	NA	12	7	1	8	18	11	10	10	3.98462e-109	1.06907e-106	28.2252	Intergenic	-3799	ENSMUSG00000006456	Rbm14	RNA binding motif protein 14	protein-coding
hyper	chr19	20497186	20505762	5.59441	58.3016	22.1318	50.9106	47.2701	53.8851	53.8144	84.418	26.0948	17	4	16	16	9	7	13	3	13	8.24354e-175	5.41973e-172	28.8012	Intergenic	21696	ENSMUSG00000094732	1500015L24Rik	RIKEN cDNA 1500015L24 gene	ncRNA
hyper	chrX	80631957	80647101	16.6667	39.2835	15.3573	29.4118	31.3522	21.4968	58.4699	74.7664	9.70874	1	13	5	8	12	14	20	15	4	1.39527e-143	6.20872e-141	23.8875	intron (NM_007868, intron 6 of 78)	93734	ENSMUSG00000035522	Tsga8	testis specific gene A8	protein-coding
hypo	chr1	4468781	4472812	52.1277	48.6486	100	5.82524	22.2591	99.1228	21.3636	5.8876	12.6437	5	7	2	15	7	1	6	13	5	1.62004e-78	2.66275e-76	-40.8936	Intergenic	16638	ENSMUSG00000025902	Sox17	SRY (sex determining region Y)-box 17	protein-coding
hypo	chr1	21124550	21131759	14.4531	26.5517	40.553	6.58228	1.99734	80	10.6557	0.128205	1.52838	14	12	2	21	18	NA	10	9	12	5.65767e-68	7.19304e-66	-22.2473	Intergenic	-58849	ENSMUSG00000041779	Tram2	translocating chain-associating membrane protein 2	protein-coding
hypo	chr1	23727810	23731340	46.4315	41.5761	30.7692	12.4324	32.2077	4.04858	21.4286	5.69343	31.25	15	9	5	13	13	16	4	9	4	7.06679e-53	6.04589e-51	-20.6684	Intergenic	-39190	ENSMUSG00000026156	B3gat2	beta-1,3-glucuronyltransferase 2 (glucuronosyltransferase S)	protein-coding
hypo	chr1	36151940	36156657	21.0526	17.1806	63.3407	15.6885	15.859	13.0435	71.4286	22.1053	17.4825	4	19	12	14	7	1	NA	10	6	4.57904e-81	7.88127e-79	-27.4451	intron (NM_015818, intron 1 of 1)	29054	ENSMUSG00000045216	Hs6st1	heparan sulfate 6-O-sulfotransferase 1	protein-coding
hypo	chr1	41315262	41320987	54.1667	47.585	2.95567	11.3274	8.92116	22.1519	8.11688	3.56704	1.42653	3	17	6	13	12	9	11	8	16	7.69809e-117	2.32142e-114	-31.7482	Intergenic	-80028	ENSMUSG00000104072	4930448I06Rik	RIKEN cDNA 4930448I06 gene	ncRNA
hypo	chr1	92337984	92341885	47.9181	17.8344	23.8208	7.27273	7.80142	15.6678	23.057	31.6239	17.4229	10	6	3	11	2	13	9	NA	16	1.30366e-92	2.80641e-90	-24.4801	Intergenic	-160065	ENSMUSG00000034432	Cops8	COP9 signalosome subunit 8	protein-coding
hypo	chr1	95578588	95582205	73.4539	10.3896	25.4464	29.5455	4.03226	12.3711	59.3333	5.24862	25.3968	16	7	13	5	14	11	2	12	14	5.01933e-164	2.81767e-161	-39.8695	Intergenic	-1755	ENSMUSG00000026278	Bok	BCL2-related ovarian killer	protein-coding
hypo	chr1	137450308	137453160	32.5269	30.9601	15.1839	3.0581	0.367985	NA	0	2.0979	0.37037	26	19	40	15	48	NA	18	8	12	0	0	-23.1555	intron (NM_173437, intron 1 of 28)	30198	ENSMUSG00000009418	Nav1	neuron navigator 1	protein-coding
hypo	chr1	156925786	156930319	53.2164	34.2742	64.7446	22.4087	39.4867	36.4803	34.1667	14.5773	28.9384	3	7	11	12	16	17	15	20	25	3.04553e-68	3.89919e-66	-26.4604	Intergenic	18713	ENSMUSG00000056708	Ier5	immediate early response 5	protein-coding
hypo	chr1	164316095	164324040	15.8777	55.4483	4.27163	6.93069	3.207	4.76596	5.68838	12.5899	6.70611	13	12	10	11	1	10	8	17	7	6.35755e-169	3.80292e-166	-22.6348	intron (NM_001038619, intron 2 of 20)	88093	ENSMUSG00000040265	Dnm3	dynamin 3	protein-coding
hypo	chr1	167999050	168003732	54.9587	2.16606	97.1429	6.54936	1.01266	0.416089	NA	1.05634	6.23886	9	11	NA	19	12	18	NA	2	13	4.63523e-224	4.69814e-221	-34.0188	Intergenic	56638	ENSMUSG00000026564	Dusp27	dual specificity phosphatase 27 (putative)	protein-coding
hypo	chr1	172315880	172321092	64.9802	18.018	27.3256	18.714	29.9299	80.2326	47.9137	16.7756	34.6856	14	9	6	15	13	1	9	11	8	8.68679e-80	1.46745e-77	-25.8083	intron (NM_027528, intron 3 of 7)	79494	ENSMUSG00000042800	Spata46	spermatogenesis associated 46	protein-coding
hypo	chr1	191899849	191901685	22.8062	0	0	0.771456	0.296736	0	0	2.41796	0.204499	38	5	5	44	21	8	NA	11	21	4.13817e-148	1.97381e-145	-21.5427	Intergenic	93792	ENSMUSG00000010175	Prox1	prospero homeobox 1	protein-coding
hypo	chr2	30347629	30351555	37.2493	21.8391	6.66667	18.1481	25.2874	NA	6.12691	13.2118	3.17003	20	7	12	13	3	NA	6	4	7	1.39116e-119	4.37598e-117	-24.5674	Intergenic	-19873	ENSMUSG00000089762	Ier5l	immediate early response 5-like	protein-coding
hypo	chr2	30542970	30546733	94.7368	66.7452	12.9401	0.814159	14.429	NA	2.11416	3.24324	81.0811	NA	22	50	36	43	NA	23	2	NA	0	0	-20.5368	Intergenic	-11321		Gm14486	predicted gene 14486	ncRNA
hypo	chr2	34769473	34769871	37.037	27.7778	44.1379	0	30	NA	NA	2.82486	NA	8	41	16	27	3	NA	NA	30	NA	1.54327e-87	3.05212e-85	-36.095	promoter-TSS (NM_028716)	-176	ENSMUSG00000026873	Phf19	PHD finger protein 19	protein-coding
hypo	chr2	115892502	115893718	45.3061	0.558659	0	0	0.828729	6.84932	0.184332	0.100301	0	9	14	6	4	33	31	30	36	9	7.78305e-68	9.82674e-66	-23.9562	promoter-TSS (NM_001346047)	70	ENSMUSG00000027210	Meis2	Meis homeobox 2	protein-coding
hypo	chr2	165180786	165184120	49.6437	9.27273	60.1703	0.174825	4.35993	NA	6.68016	22.0339	29.6327	9	12	23	24	22	NA	8	7	18	2.58259e-156	1.30882e-153	-31.2759	intron (NM_001005425, intron 4 of 4)	5166	ENSMUSG00000056824	Zfp663	zinc finger protein 663	protein-coding
hypo	chr2	168929763	168933372	53.8278	52.0286	91.25	53.5443	17.2513	13.7714	51.2993	26.3349	54.4419	11	9	1	10	23	32	11	19	17	1.39779e-163	7.66966e-161	-34.8231	Intergenic	127799	ENSMUSG00000086348	1700017J07Rik	RIKEN cDNA 1700017J07 gene	ncRNA
hypo	chr2	170387790	170391446	15.443	54.2857	38.3751	5.85049	0.500626	95.6522	12.8937	7.03625	9.10643	7	13	20	15	26	NA	26	13	40	5.44792e-236	6.31069e-233	-31.7774	Intergenic	37899	ENSMUSG00000043583	4930470P17Rik	RIKEN cDNA 4930470P17 gene	ncRNA
hypo	chr2	179484063	179488888	49.7297	56.4073	90.1053	26.2349	35.7186	10.1299	5.38012	2.87908	4.20875	28	13	3	16	18	7	11	17	13	0	0	-41.8265	intron (NM_001316723, intron 2 of 5)	224875	ENSMUSG00000039117	Taf4	TATA-box binding protein associated factor 4	protein-coding
hypo	chr2	181602014	181611763	45.8986	66.2824	12.4064	1.90476	12.8571	NA	1.2987	9.90991	11.2022	9	6	13	8	9	NA	1	4	14	1.55173e-114	4.4583e-112	-27.1473	Intergenic	7824	ENSMUSG00000038628	Polr3k	polymerase (RNA) III (DNA directed) polypeptide K	protein-coding
hypo	chr3	3195618	3202766	71.1328	46.9294	33.494	32.1918	22.25	34.117	39.8936	15.7605	31.4387	24	22	2	26	8	15	7	9	10	4.57698e-169	2.78346e-166	-29.8635	Intergenic	-308838	ENSMUSG00000017688	Hnf4g	hepatocyte nuclear factor 4, gamma	protein-coding
hypo	chr3	17751914	17765716	75.6109	56.0132	23.5632	37.6596	36.2205	88.3333	49.7479	23.2984	21.2486	3	6	6	7	5	NA	3	4	7	3.89621e-100	9.50951e-98	-24.8118	Intergenic	63153	ENSMUSG00000093073	Mir124a-2	microRNA 124a-2	ncRNA
hypo	chr3	50459556	50468489	85.8224	3.0837	0.388802	0.690608	49.1034	0	0.970874	1.50943	NA	3	5	22	8	11	NA	9	6	NA	3.28665e-174	2.14152e-171	-34.0917	Intergenic	-216488	ENSMUSG00000027737	Slc7a11	solute carrier family 7 (cationic amino acid transporter, y+ system), member 11	protein-coding
hypo	chr3	51411183	51416123	36.7473	65.9751	4.35897	37.821	9.47904	4.55975	14.0603	1.97026	19.1489	27	16	16	8	34	10	18	31	35	0	0	-25.7902	Intergenic	-48908	ENSMUSG00000037111	Setd7	SET domain containing (lysine methyltransferase) 7	protein-coding
hypo	chr3	97736818	97741280	72.5159	0.533333	5.26316	10.3286	7.23026	0.714286	17.9851	0.383877	19.8218	1	15	9	6	18	9	24	8	23	7.50106e-74	1.11488e-71	-24.9963	intron (NM_001033779, intron 1 of 1)	4953		Gm5544	predicted gene 5544	protein-coding
hypo	chr4	23903913	23911375	73.3364	81.6079	87.096	72.3831	82.529	8.94454	2.0073	12.5628	31.441	9	10	8	17	14	14	12	9	19	0	0	-30.7381	Intergenic	-515965	ENSMUSG00000045751	Mms22l	MMS22-like, DNA repair protein	protein-coding
hypo	chr4	24866300	24875248	85.7143	20.3931	38.6667	27.1879	14.099	5.92744	0.267023	12.7939	85.7143	2	8	9	11	19	18	11	29	1	8.07138e-107	2.14973e-104	-27.8488	Intergenic	-29792	ENSMUSG00000040372	Gpr63	G protein-coupled receptor 63	protein-coding
hypo	chr4	44400959	44405235	1.76056	75	0	37.204	19.0516	45.0144	NA	0.809717	0	11	10	NA	31	25	17	NA	10	NA	2.55452e-142	1.12983e-139	-30.2731	Intergenic	89308	ENSMUSG00000035683	Melk	maternal embryonic leucine zipper kinase	protein-coding
hypo	chr4	45294420	45297751	84.0678	75.2137	71.7984	91.3761	33.0532	31.6802	39.0203	43.7153	84.8249	2	19	9	2	31	17	36	28	2	4.09616e-195	3.2849e-192	-31.5019	intron (NM_001081172, intron 15 of 15)	-13954	ENSMUSG00000035601	Trmt10b	tRNA methyltransferase 10B	protein-coding
hypo	chr4	88546832	88554341	48.4848	16.1194	87.5	9.33852	17.1004	6.62651	3.42466	6.99301	42.9907	6	6	NA	6	5	5	3	6	NA	1.09916e-56	1.03769e-54	-27.6803	Intergenic	5979	ENSMUSG00000065408	Mir31	microRNA 31	ncRNA
hypo	chr4	97979874	97987991	87.2549	0.30581	45.3467	0.506073	21.2121	0.411184	25	31.9905	21.813	NA	7	13	22	13	16	NA	12	11	1.54683e-113	4.35843e-111	-27.5624	Intergenic	66023	ENSMUSG00000028563	Tm2d1	TM2 domain containing 1	protein-coding
hypo	chr4	104151563	104158821	20	63.9797	5.38173	2.89918	6.35421	11.4114	12.7273	31.4286	13.5632	2	15	11	23	21	7	21	1	16	5.70238e-275	9.45781e-272	-33.5764	intron (NR_104385, intron 2 of 15)	115049	ENSMUSG00000028519	Dab1	disabled 1	protein-coding
hypo	chr4	124010016	124015910	83.6066	0	54.5455	0.603318	17.7866	0.132275	5.01319	18.9781	29.3948	1	5	10	16	7	11	13	6	3	2.51822e-84	4.65248e-82	-36.9437	Intergenic	150239		1700057H15Rik	RIKEN cDNA 1700057H15 gene	ncRNA
hypo	chr4	125494869	125499928	80.9524	69.7881	78.6884	1.31234	64.348	1.11297	75.8267	0.529101	7.2904	NA	28	14	11	31	20	12	3	11	1.86580315564088e-308	3.58319e-305	-21.1685	Intergenic	102155	ENSMUSG00000085562	2610028E06Rik	RIKEN cDNA 2610028E06 gene	ncRNA
hypo	chr4	131987332	131992187	95.6522	1.42857	47.7707	29.8932	8.7146	0.842105	12.8415	30.7985	0.848111	NA	11	7	5	8	17	42	4	35	2.097e-57	2.03502e-55	-24.4426	Intergenic	-11399	ENSMUSG00000066043	Phactr4	phosphatase and actin regulator 4	protein-coding
hypo	chr4	134528714	134532972	45.5151	23.5294	100	33.8327	0	20.7637	4.80769	95.2381	0.542092	14	25	NA	18	12	52	29	NA	12	8.70602e-241	1.04154e-237	-26.5625	Intergenic	43948	ENSMUSG00000028821	Syf2	SYF2 homolog, RNA splicing factor (S. cerevisiae)	protein-coding
hypo	chr4	139281528	139285659	85.6669	40.8143	73.8138	29.7561	40.1848	16.1785	75.4647	43.0879	34.2745	1	14	9	14	23	24	1	16	36	0	0	-33.4228	Intergenic	74141	ENSMUSG00000028738	Tas1r2	taste receptor, type 1, member 2	protein-coding
hypo	chr4	139479279	139481996	38.6161	80	0.495356	0.895625	14.6132	1.89189	NA	14.7563	2.12766	13	9	13	36	42	29	NA	25	2	7.61063e-215	7.12055e-212	-23.8392	Intergenic	8351	ENSMUSG00000085928	4933427I22Rik	RIKEN cDNA 4933427I22 gene	ncRNA
hypo	chr4	152525434	152532717	100	19.0928	55.7292	7.94179	7.62712	6.57201	24.6801	35.182	36.5973	NA	23	9	19	28	28	9	12	6	1.92892e-144	8.79795e-142	-23.1548	Intergenic	327863	ENSMUSG00000039546	Ajap1	adherens junction associated protein 1	protein-coding
hypo	chr5	77963986	77967424	46.012	24.1	25.3958	10.2484	16.4666	26.5033	19.2848	1.83554	14.9091	32	34	37	42	28	13	36	19	19	1.01062e-175	6.70473e-173	-23.8376	Intergenic	71192	ENSMUSG00000107232	1700017L05Rik	RIKEN cDNA 1700017L05 gene	ncRNA
hypo	chr5	93285720	93289435	72.9503	22.7273	15	74.7191	11.5139	14.7059	35.7664	19.3669	NA	11	10	2	3	16	7	18	21	NA	3.39859e-74	5.10329e-72	-26.4905	intron (NM_001077595, intron 1 of 9)	-39441	ENSMUSG00000029381	Shroom3	shroom family member 3	protein-coding
hypo	chr5	106395085	106401946	11.3734	65.3846	12.1795	28.125	6.52695	12.9555	20.2304	21.1667	9.25	10	9	5	2	17	10	20	15	10	5.34022e-99	1.27775e-96	-26.8797	Intergenic	92929	ENSMUSG00000029290	Zfp326	zinc finger protein 326	protein-coding
hypo	chr5	117484347	117487853	53.6465	6.36704	0	NA	NA	0	0.560748	NA	0.687758	6	7	5	NA	NA	2	9	NA	26	7.62555e-126	2.58833e-123	-29.455	Intergenic	79902	ENSMUSG00000066900	Suds3	suppressor of defective silencing 3 homolog (S. cerevisiae)	protein-coding
hypo	chr5	118782113	118788248	81.5024	16.1066	64.9318	37.7438	6.75	69.2671	90.0172	16.5536	34.1511	NA	20	5	17	32	NA	NA	33	2	1.56661e-89	3.20243e-87	-22.3335	Intergenic	89945	ENSMUSG00000032840	2410131K14Rik	RIKEN cDNA 2410131K14 gene	protein-coding
hypo	chr5	119292271	119297916	31.7372	1.0989	78.1609	1.0929	0.697674	NA	0.588235	4.32331	0.931966	13	9	NA	8	9	NA	21	24	18	1.39362e-257	1.95581e-254	-27.8291	Intergenic	-107254	ENSMUSG00000107144	4930413E15Rik	RIKEN cDNA 4930413E15 gene	ncRNA
hypo	chr5	120230572	120234386	0.322581	56.3396	0	4.9579	0.674536	10.4	3.62694	0	6.06742	13	15	NA	11	10	6	6	21	6	2.57486e-189	1.89804e-186	-31.9377	Intergenic	-52193	ENSMUSG00000018263	Tbx5	T-box 5	protein-coding
hypo	chr5	129557934	129562259	33.683	0.310559	31.6872	3.64289	NA	1.85615	6.13497	0.277778	8.59917	7	19	9	25	NA	14	3	19	16	1.29318e-129	4.6489e-127	-22.6367	Intergenic	34066	ENSMUSG00000029430	Ran	RAN, member RAS oncogene family	protein-coding
hypo	chr6	70998578	71000525	48.5714	0.45045	66.5461	0.821168	NA	0	1.32353	0.115075	66.6667	NA	9	6	38	NA	2	47	20	NA	1.56801e-267	2.28858e-264	-46.6391	Intergenic	92952	ENSMUSG00000055874	Foxi3	forkhead box I3	protein-coding
hypo	chr6	95068349	95072692	5.88235	3.81356	76.9912	2.45283	5.12821	4.08163	3.3557	7.91367	5.64103	NA	16	7	14	11	17	9	1	14	1.19995e-35	5.24678e-34	-22.2811	intron (NM_001008785, intron 2 of 3)	2647	ENSMUSG00000030031	Kbtbd8	kelch repeat and BTB (POZ) domain containing 8	protein-coding
hypo	chr6	119314965	119320803	16.4706	10.8295	65.0388	17.3611	17.5732	12.1622	13.0705	16.1572	17.3554	5	6	24	8	9	8	10	2	3	1.13681e-70	1.52502e-68	-24.5717	intron (NM_197985, intron 2 of 7)	-37100	ENSMUSG00000055003	Lrtm2	leucine-rich repeats and transmembrane domains 2	protein-coding
hypo	chr6	127326613	127332523	94.2584	0	55.2975	9.32312	19.2201	0.635593	7.02648	15.233	5.94422	NA	18	10	24	13	23	26	6	19	0	0	-34.7441	Intergenic	-67290	ENSMUSG00000037997	Parp11	poly (ADP-ribose) polymerase family, member 11	protein-coding
hypo	chr6	142814667	142819976	100	89.4386	76.8466	18.9781	52.0111	11.3158	NA	22.8571	40.7229	NA	6	11	17	14	NA	NA	2	11	0	0	-54.5474	intron (NM_011374, intron 3 of 4)	54571	ENSMUSG00000072683	Gm7457	predicted gene 7457	ncRNA
hypo	chr6	143967678	143972267	78.5185	13.6054	97.3214	NA	18.72	7.9646	17.2619	34.4538	7.7381	8	8	1	NA	13	35	14	6	10	5.5359e-56	5.13335e-54	-32.78	intron (NM_001113559, intron 6 of 13)	-74347	ENSMUSG00000041540	Sox5	SRY (sex determining region Y)-box 5	protein-coding
hypo	chr7	36783650	36794904	40.6788	3.16742	42.5284	2.03001	26.1153	1.23839	54.3095	0	3.77003	13	7	26	12	13	2	6	2	8	2.34968e-186	1.66479e-183	-22.3581	Intergenic	-201269	ENSMUSG00000044452	Zfp507	zinc finger protein 507	protein-coding
hypo	chr7	88224503	88228988	50.1241	10.5263	87.0229	1.52551	12.4212	85.8696	11.1174	0.719424	30.9735	6	15	NA	34	33	NA	36	6	11	3.14605e-100	7.70436e-98	-29.3087	intron (NM_054085, intron 5 of 13)	24260	ENSMUSG00000038763	Alpk3	alpha-kinase 3	protein-coding
hypo	chr7	125444744	125450250	1.81818	43.6747	0	0	56.7901	0	NA	0.185185	0	11	19	NA	8	NA	NA	NA	7	NA	2.75323e-68	3.53737e-66	-28.7577	Intergenic	60076	ENSMUSG00000055159	4930583K01Rik	RIKEN cDNA 4930583K01 gene	ncRNA
hypo	chr7	142199488	142204240	18.5185	76.5753	34	NA	17.6781	1.94175	13.2353	38.6691	30.9065	6	5	2	NA	7	2	7	16	24	2.74425e-70	3.64122e-68	-30.1903	intron (NM_001033420, intron 29 of 51)	-71751	ENSMUSG00000073805	Fam196a	family with sequence similarity 196, member A	protein-coding
hypo	chr7	148364386	148369755	39.386	66.2198	29.0323	17.1727	35.9459	11.1421	4.02576	21.7077	11.7881	13	16	4	33	6	11	20	13	18	1.64342e-125	5.55243e-123	-26.327	Intergenic	-8321	ENSMUSG00000038650	Rnh1	ribonuclease/angiogenin inhibitor 1	protein-coding
hypo	chr8	12252801	12258388	18.2965	79.8645	6.22951	11.9048	37.1489	100	19.1989	14.5037	14.5084	8	5	4	17	30	NA	15	41	17	5.53077e-155	2.74572e-152	-29.4936	Intergenic	-130176	ENSMUSG00000047935	Sox1ot	Sox1 overlapping transcript	ncRNA
hypo	chr8	13994056	13998860	79.0323	20.7865	84.3273	11.3636	13.7313	20.7378	NA	75.5043	27.5936	2	14	6	2	18	14	NA	10	19	5.70305e-105	1.45522e-102	-36.9034	intron (NR_131137, intron 1 of 2)	-2482	ENSMUSG00000110058	Gm5907	predicted gene 5907	ncRNA
hypo	chr8	29890070	29897270	58.1214	0	100	15.9236	0.171233	39.8374	0.333333	2.18182	0.37679	11	7	NA	11	6	3	8	3	20	0	0	-40.1647	intron (NM_001347498, intron 4 of 14)	436438	ENSMUSG00000063626	Unc5d	unc-5 netrin receptor D	protein-coding
hypo	chr8	35110034	35114346	0	44.9004	77.7778	0	0	0.612643	1.9962	0	0	6	7	NA	6	2	28	17	13	4	0	0	-39.2694	Intergenic	58678	ENSMUSG00000031516	Dctn6	dynactin 6	protein-coding
hypo	chr8	45781932	45785325	43.9636	1.54242	78.1333	6.08063	0	77.4194	3.0445	34.6578	71.4286	5	24	NA	31	24	NA	52	7	NA	1.05684e-144	4.88133e-142	-32.2584	Intergenic	-251933	ENSMUSG00000070047	Fat1	FAT atypical cadherin 1	protein-coding
hypo	chr8	49473717	49477657	81.749	22.8178	37.4613	8.64865	0	NA	0.652529	89.1304	13.7255	7	27	12	9	3	NA	15	NA	5	2.48122e-85	4.69101e-83	-31.1961	intron (NM_001145937, intron 4 of 26)	280320	ENSMUSG00000031562	Dctd	dCMP deaminase	protein-coding
hypo	chr8	62958236	62965423	56.0723	10.315	5.15947	19.8573	2.22898	25.4237	0.538793	8.94737	1.62899	19	21	24	8	20	4	16	NA	23	0	0	-26.7082	Intergenic	-23091	ENSMUSG00000057228	Aadat	aminoadipate aminotransferase	protein-coding
hypo	chr8	85507571	85514331	0	48.9573	8.30721	0	10.5805	NA	2.1	1.4433	0.260417	3	17	16	1	15	NA	14	18	11	4.19641e-158	2.17193e-155	-25.4627	intron (NM_177378, intron 1 of 6)	123696	ENSMUSG00000047747	Rnf150	ring finger protein 150	protein-coding
hypo	chr8	106669234	106673948	65.5858	28.5714	63.6472	15.2408	3.663	11.6279	20.0038	44.2705	11.284	8	9	20	45	14	NA	54	24	7	0	0	-37.1569	Intergenic	-22822	ENSMUSG00000031872	Bean1	brain expressed, associated with Nedd4, 1	protein-coding
hypo	chr8	112955412	112958825	96.9697	87.4757	66.6252	33.006	29.5108	69.1351	NA	31.6327	NA	NA	9	14	28	22	11	NA	3	NA	2.01362e-180	1.38631e-177	-34.8164	intron (NM_172916, intron 19 of 86)	69137		Gm21283	predicted gene, 21283	ncRNA
hypo	chr8	116876335	116881268	37.8453	15.5556	25.3456	0.820232	0.322841	8.03213	0	0.641026	NA	17	3	9	26	18	4	5	10	NA	0	0	-35.2435	intron (NM_173016, intron 7 of 8)	-3424		4933408N05Rik	RIKEN cDNA 4933408N05 gene	ncRNA
hypo	chr8	122554992	122559529	97.9167	45.1852	63.0299	15.1079	5.65015	83.7838	0	23.5294	1.92802	1	5	7	21	33	NA	5	5	19	0	0	-51.1185	intron (NM_001310635, intron 12 of 14)	40923	ENSMUSG00000031825	Crispld2	cysteine-rich secretory protein LCCL domain containing 2	protein-coding
hypo	chr8	126482891	126487118	56.669	48.8528	100	22.5989	26.2383	NA	33.3211	23.0178	11.1111	18	12	NA	10	14	NA	32	30	NA	1.80662e-132	6.86678e-130	-27.1655	intron (NM_019552, intron 8 of 12)	-11840	ENSMUSG00000039509	Nup133	nucleoporin 133	protein-coding
hypo	chr8	127999188	128003997	64.2496	80.117	88.1481	23.1707	51.4325	76.0656	18.1627	84.4221	38.5224	10	5	NA	12	6	3	9	NA	7	3.71256e-200	3.11417e-197	-44.1121	intron (NM_001081337, intron 3 of 20)	15017	ENSMUSG00000001995	Sipa1l2	signal-induced proliferation-associated 1 like 2	protein-coding
hypo	chr9	4854515	4856473	12.5	44.1096	32.9897	12.8205	8.5044	9.18728	19.5122	4.7619	3.8961	6	31	16	10	3	5	13	1	1	7.05673e-40	3.75076e-38	-30.692	Intergenic	-59260	ENSMUSG00000025892	Gria4	glutamate receptor, ionotropic, AMPA4 (alpha 4)	protein-coding
hypo	chr9	95485833	95490573	11.8147	2.89116	81.4404	52.9167	8.73786	4.5738	NA	1.79372	2.72109	23	24	11	7	6	18	NA	7	3	1.22035e-115	3.57662e-113	-30.7296	Intergenic	27967	ENSMUSG00000064225	Paqr9	progestin and adipoQ receptor family member IX	protein-coding
hypo	chr9	114792180	114797369	31.7808	47.1324	0.75188	0.648298	0.746269	1.0989	66.6667	15.0195	NA	9	22	14	11	11	5	NA	21	NA	6.26597e-128	2.18791e-125	-24.7429	Intergenic	-41505	ENSMUSG00000041012	Cmtm8	CKLF-like MARVEL transmembrane domain containing 8	protein-coding
hypo	chr9	115070853	115075061	63.362	26.5714	92.8571	14.0351	58.6667	21	15.508	NA	43.3694	22	7	NA	2	4	11	5	NA	19	5.79327e-106	1.52078e-103	-21.7358	intron (NM_148958, intron 2 of 9)	96560	ENSMUSG00000040875	Osbpl10	oxysterol binding protein-like 10	protein-coding
hypo	chr9	117374484	117381791	8.00395	48.3808	24.812	1.79211	10.8065	2.22222	4.69799	3.31939	22.6994	12	25	3	5	14	3	2	18	NA	7.36971e-162	4.01359e-159	-23.3585	intron (NM_001172121, intron 1 of 14)	160893	ENSMUSG00000039607	Rbms3	RNA binding motif, single stranded interacting protein	protein-coding
hypo	chr9	120273588	120277511	77.6553	55.2365	20.21	22.4879	16.188	19.1514	23.5662	16.7062	NA	7	9	13	34	9	19	14	7	NA	0	0	-47.4357	intron (NM_144557, intron 2 of 16)	62359	ENSMUSG00000041794	Myrip	myosin VIIA and Rab interacting protein	protein-coding
hypo	chr9	120313400	120317414	89.5105	48.9362	74.2982	57.8588	70.3242	61.6967	16.9075	59.322	57.5139	6	4	21	27	6	20	24	11	15	3.86998e-89	7.82328e-87	-26.8222	intron (NM_144557, intron 3 of 16)	-86317	ENSMUSG00000006941	Eif1b	eukaryotic translation initiation factor 1B	protein-coding
hypo	chr9	121474796	121480918	4.98392	2.88066	53.9452	25.2055	11.6279	NA	1.74672	0.900901	NA	5	2	13	12	25	NA	20	3	NA	4.27286e-83	7.64269e-81	-20.5989	Intergenic	-18281	ENSMUSG00000084995	Lyzl4os	lysozyme-like 4, opposite strand	ncRNA
hypo	chr10	10686465	10695184	65.2439	0.744879	18.1818	13.4557	32.9751	0.341297	5.7971	55.2083	7.55064	7	14	NA	17	24	11	15	7	8	2.01581e-63	2.31303e-61	-20.2213	intron (NM_001114333, intron 2 of 9)	111304	ENSMUSG00000019828	Grm1	glutamate receptor, metabotropic 1	protein-coding
hypo	chr10	21140937	21144374	46.5	51.3055	11.1111	21.5768	3.54553	0	NA	15.2411	NA	9	18	5	37	32	1	NA	13	NA	1.53704e-105	3.94157e-103	-30.3322	Intergenic	45550	ENSMUSG00000037542	Aldh8a1	aldehyde dehydrogenase 8 family, member A1	protein-coding
hypo	chr10	57558619	57567778	44.4792	38.8889	3.90995	0.618557	7.92453	0.596252	2.64901	0.536193	1.29032	3	11	13	6	9	11	2	7	1	1.5714e-195	1.27418e-192	-27.1781	Intergenic	48849	ENSMUSG00000019872	Smpdl3a	sphingomyelin phosphodiesterase, acid-like 3A	protein-coding
hypo	chr10	88792838	88799446	81.6092	26.2936	74.9418	0.34622	47.5265	64.6018	9.66981	23.5991	43.4391	NA	15	11	11	3	3	6	19	21	2.11849e-137	8.68548e-135	-27.2247	Intergenic	-75607	ENSMUSG00000035189	Ano4	anoctamin 4	protein-coding
hypo	chr10	94393406	94398110	97.1669	20.6081	17.6982	17.3184	16.6227	NA	9.7786	17.1091	7.97665	2	8	18	1	4	NA	9	19	5	2.4813e-253	3.35331e-250	-45.9121	intron (NM_018797, intron 1 of 30)	11454	ENSMUSG00000074785	Plxnc1	plexin C1	protein-coding
hypo	chr10	127339240	127346141	54.2531	51.2067	77.5947	15.7258	21.0713	27.1451	42.31	27.2972	38.3454	16	16	1	28	28	25	28	5	5	1.15164e-250	1.50078e-247	-30.952	intron (NM_027301, intron 3 of 3)	7100	ENSMUSG00000040127	Sdr9c7	4short chain dehydrogenase/reductase family 9C, member 7	protein-coding
hypo	chr11	43313510	43318629	8.94309	20.6349	84.2932	2.5627	17.3152	27.512	29.6245	56.5	13.7048	8	5	NA	22	10	6	8	4	22	1.3077e-55	1.20041e-53	-22.7399	Intergenic	-26181	ENSMUSG00000044707	Ccnjl	cyclin J-like	protein-coding
hypo	chr11	63848741	63851633	20.5607	14.346	48.324	NA	13.2576	18.3333	NA	12.1951	16.9492	4	8	24	NA	7	NA	NA	3	7	5.11281e-24	1.12115e-22	-22.7831	intron (NM_178379, intron 4 of 6)	42787	ENSMUSG00000042148	Cox10	cytochrome c oxidase assembly protein 10	protein-coding
hypo	chr11	68767745	68770285	0	83.6275	0	0.835655	36.6852	NA	12.8739	76.1415	37.1324	25	16	6	15	40	NA	30	10	5	1.81552e-96	4.20609e-94	-21.6952	intron (NM_177566, intron 1 of 15)	1345	ENSMUSG00000052921	Arhgef15	Rho guanine nucleotide exchange factor (GEF) 15	protein-coding
hypo	chr11	88095081	88099638	100	68.8889	6.53789	96.875	39.1492	96.875	40.5714	0.682594	0.777202	NA	31	13	NA	19	NA	12	20	10	4.90683e-130	1.7727e-127	-29.1096	Intergenic	-10185	ENSMUSG00000034031	Ccdc182	coiled-coil domain containing 182	protein-coding
hypo	chr11	99501376	99506266	43.2642	37.5	53.2319	4.12169	22.0067	57.0513	61.1765	29.7641	14.8148	11	5	NA	18	20	2	4	20	22	2.73466e-68	3.51972e-66	-26.346	TTS (NM_029613)	1582	ENSMUSG00000045109	Krtap4-7	keratin associated protein 4-7	protein-coding
hypo	chr11	109807214	109812321	62.5	79.9853	63.9145	2.55319	7.72443	79.1667	60	0	22.4252	8	7	16	9	10	NA	3	3	12	6.90188e-275	1.11929e-271	-50.121	intron (NM_013851, intron 25 of 38)	47362	ENSMUSG00000020620	Abca8b	ATP-binding cassette, sub-family A (ABC1), member 8b	protein-coding
hypo	chr11	110427208	110431246	95.5556	26.4095	1.42857	0.0770416	0.651466	9.90634	0	0.160514	1.9432	NA	25	8	23	12	31	4	11	22	6.48813e-74	9.68273e-72	-20.9809	Intergenic	168791	ENSMUSG00000020623	Map2k6	mitogen-activated protein kinase kinase 6	protein-coding
hypo	chr11	112805551	112810179	86.8421	43.2836	77.4346	31.886	28.7854	32.9327	15.4153	25.9941	18.3467	1	9	5	8	28	20	7	28	17	0	0	-50.5175	Intergenic	-121423		1700012H19Rik	RIKEN cDNA 1700012H19 gene	ncRNA
hypo	chr12	61531767	61542303	5.47945	67.7361	0.694444	78.2609	3.30033	0	12.2744	4.8583	48.946	5	24	3	1	6	1	19	11	44	4.95853e-84	9.11484e-82	-25.5441	Intergenic	1085772	ENSMUSG00000113429	Gm20063	predicted gene, 20063	ncRNA
hypo	chr12	108731412	108737338	52.9672	56.5	72.5494	NA	79.9431	2.3622	5.86767	60.1695	0.438596	13	16	24	NA	10	20	22	1	16	0	0	-36.7269	Intergenic	239323	ENSMUSG00000085641	4930465M20Rik	RIKEN cDNA 4930465M20 gene	ncRNA
hypo	chr12	113921347	113926195	17.2937	17.3822	46.8318	3.09614	8.09302	7.42686	11.2862	0	1.4876	18	40	22	15	30	13	20	NA	6	0	0	-25.8104	Intergenic	6720	ENSMUSG00000037638	Zbtb42	zinc finger and BTB domain containing 42	protein-coding
hypo	chr13	8447889	8458673	80.4632	67.893	29.4444	9.38538	9.42857	8.44017	11.5789	13.4276	43.353	10	7	3	15	7	14	8	7	7	0	0	-53.2401	intron (NM_001289530, intron 1 of 9)	251169	ENSMUSG00000052551	Adarb2	adenosine deaminase, RNA-specific, B2	protein-coding
hypo	chr13	12786109	12791413	5.66038	49.2063	47.1591	9.09091	3.29861	3.27553	2.33236	1.44578	6.71642	5	7	3	6	4	9	3	6	3	1.50278e-90	3.10676e-88	-30.7229	Intergenic	-46099		Gpr137b-ps	G protein-coupled receptor 137B, pseudogene	pseudo
hypo	chr13	20541355	20546867	79.3814	40.8759	57.8947	30.5949	34.7985	29.9065	34.4144	39.4265	26.0456	NA	5	5	7	4	8	3	6	5	3.62223e-24	8.04934e-23	-25.5632	intron (NM_080288, intron 16 of 21)	-20748	ENSMUSG00000041112	Elmo1	engulfment and cell motility 1	protein-coding
hypo	chr13	56925378	56929774	33.1425	48.7348	3.50877	24.908	10.8434	22.4696	12.5373	12.741	9.72222	9	19	2	27	9	7	32	33	5	3.02994e-116	9.06216e-114	-22.1234	intron (NM_012035, intron 4 of 11)	69574	ENSMUSG00000021541	Trpc7	transient receptor potential cation channel, subfamily C, member 7	protein-coding
hypo	chr13	93806411	93810020	31.9728	19.084	33.9286	4.92958	7.69231	NA	0.948992	2.6643	5.46318	7	10	1	12	3	NA	23	19	24	1.74141e-42	1.04167e-40	-23.8307	Intergenic	-35043	ENSMUSG00000114382	Gm4814	predicted gene 4814	ncRNA
hypo	chr13	95718327	95724440	40.2256	23.2639	59.1837	0.543109	20.8163	0	8.18859	0	23.3129	6	9	3	17	3	1	19	1	6	2.79323e-71	3.85335e-69	-28.545	Intergenic	-24915	ENSMUSG00000042015	Wdr41	WD repeat domain 41	protein-coding
hypo	chr13	101556801	101560291	81.4159	31.1947	79.5753	48.5661	32.6107	17.608	69.459	21.2054	51.962	NA	12	6	15	8	26	2	14	12	1.1348e-72	1.627e-70	-25.4176	Intergenic	-2105	ENSMUSG00000041431	Ccnb1	cyclin B1	protein-coding
hypo	chr13	107290457	107298143	100	39.5349	8.6758	33.9623	14.1119	2.63158	0	0	2.84238	NA	14	7	6	24	19	10	11	7	1.69119e-67	2.12424e-65	-22.3496	Intergenic	432695	ENSMUSG00000042590	Ipo11	importin 11	protein-coding
hypo	chr13	108449853	108453856	7.38916	34.1176	58.6538	44	1.96507	7.2093	8.1106	46.3087	3.003	10	7	10	3	12	10	22	NA	9	5.82498e-99	1.38919e-96	-32.0249	Intergenic	-25622	ENSMUSG00000102000	1700006H21Rik	RIKEN cDNA 1700006H21 gene	ncRNA
hypo	chr14	74251821	74260888	61.7801	13.7725	40.1535	11.0211	16.3399	19.3548	14.7186	12.381	10.3371	1	10	14	6	6	2	9	2	6	1.56935e-77	2.52818e-75	-27.0389	Intergenic	303762	ENSMUSG00000022110	Sucla2	succinate-Coenzyme A ligase, ADP-forming, beta subunit	protein-coding
hypo	chr14	82415232	82426774	77.9611	36.1015	93.8589	40.7163	97.2079	35.4482	38.4507	58.4336	97.1345	10	8	2	21	1	19	23	17	NA	9.72076e-242	1.18232e-238	-26.0542	Intergenic	2020894	ENSMUSG00000022026	Olfm4	olfactomedin 4	protein-coding
hypo	chr14	117768245	117774080	55.1181	0.943396	39.9297	3.45253	16.5948	5.65854	19.4286	30.0121	0	17	1	10	5	12	12	6	8	5	1.06052e-134	4.1387e-132	-28.5246	intron (NM_001079844, intron 2 of 9)	446644	ENSMUSG00000058571	Gpc6	glypican 6	protein-coding
hypo	chr15	20536050	20549989	66.1238	14.4231	28.492	0.436681	0.690608	6.82451	22.7343	33.758	17.6991	2	5	6	7	4	6	4	3	9	6.62755e-84	1.21218e-81	-20.6722	Intergenic	53485	ENSMUSG00000047565	Acot10	acyl-CoA thioesterase 10	protein-coding
hypo	chr15	35939055	35943127	17.3469	17.1429	68.3036	3.10421	18.5135	22.9885	14.0351	24.3446	NA	7	4	5	5	19	2	2	7	NA	4.24155e-34	1.71015e-32	-28.7971	intron (NM_001195748, intron 24 of 27)	-73090	ENSMUSG00000014313	Cox6c	cytochrome c oxidase subunit VIc	protein-coding
hypo	chr15	93192696	93197828	37.2517	66.8317	0	43.8596	22.7273	84.8485	21.267	33.9394	0.543478	11	5	2	NA	7	NA	8	1	5	2.54044e-25	6.16541e-24	-22.3956	Intergenic	-27896	ENSMUSG00000022634	Yaf2	YY1 associated factor 2	protein-coding
hypo	chr15	94317320	94321783	1.1976	34.0659	78.8632	1.92308	39.783	0.993377	1.51515	0	0.819672	6	NA	9	4	4	10	17	6	1	2.21584e-234	2.52666e-231	-50.7506	Intergenic	54386	ENSMUSG00000033356	Pus7l	pseudouridylate synthase 7-like	protein-coding
hypo	chr15	97095739	97099642	65.7931	45.3144	5.85938	87.5	10.9848	1.14286	0	84.7222	100	6	7	9	NA	12	23	3	NA	NA	0	0	-42.2265	intron (NM_172293, intron 1 of 5)	-19973	ENSMUSG00000048218	Amigo2	adhesion molecule with Ig like domain 2	protein-coding
hypo	chr16	23148219	23152365	0	32.7839	25.6489	NA	0	1.32626	0	1.02828	NA	8	10	13	NA	7	13	2	8	NA	1.35944e-72	1.94526e-70	-23.3433	intron (NM_009605, intron 1 of 2)	3683	ENSMUSG00000022878	Adipoq	adiponectin, C1Q and collagen domain containing	protein-coding
hypo	chr16	29435900	29441438	49.0148	60.9313	3.22581	17.3502	5.6872	8.56531	13.6364	31.1377	25.8065	5	23	6	16	3	12	4	19	1	7.11281e-131	2.63489e-128	-28.4092	intron (NM_001164613, intron 18 of 21)	-59851	ENSMUSG00000048939	Atp13a5	ATPase type 13A5	protein-coding
hypo	chr16	57074961	57084428	80.0701	86.2348	52.3929	22.8435	29.8507	52.7297	18.9049	12.6285	85.8852	6	NA	9	9	16	21	16	25	NA	0	0	-47.0587	Intergenic	-8236	ENSMUSG00000046748	Tmem45a2	transmembrane protein 45A2	protein-coding
hypo	chr16	76502609	76508919	79.8843	48.2993	8.70083	33.2903	11.6525	46.8908	0.164474	22.8986	39.7231	7	9	6	12	16	16	9	10	6	3.75217e-131	1.39706e-128	-26.9126	Intergenic	-132470	ENSMUSG00000048490	Nrip1	nuclear receptor interacting protein 1	protein-coding
hypo	chr16	92280562	92284702	62.5397	37.2697	48.4902	69.5864	14.1732	11.4376	58.2051	8.38509	23.5638	1	18	8	NA	22	23	1	25	11	3.50822e-127	1.20764e-124	-24.2314	Intergenic	-10002	ENSMUSG00000039672	Kcne2	potassium voltage-gated channel, Isk-related subfamily, gene 2	protein-coding
hypo	chr16	92754240	92759159	100	49.4421	58.3869	38.9714	81.8182	20.0125	5.33563	5.74163	48.7118	NA	23	31	26	NA	26	8	25	12	4.44637e-167	2.59587e-164	-23.6468	intron (NM_001111021, intron 2 of 7)	-59126	ENSMUSG00000022952	Runx1	runt related transcription factor 1	protein-coding
hypo	chr16	93712371	93714709	73.2549	72.8363	4.18919	0	0.972763	44.7312	NA	34.1667	47.7427	24	25	24	23	20	24	NA	12	37	1.01082e-167	5.94894e-165	-31.812	intron (NM_027293, intron 1 of 36)	1388	ENSMUSG00000022946	Dopey2	dopey family member 2	protein-coding
hypo	chr16	96594803	96600117	36.612	21.123	71.4724	20.5323	20.892	100	8.70588	0.0887311	33.0827	11	14	3	24	16	NA	17	3	2	1.54209e-83	2.79943e-81	-29.2408	intron (NM_028078, intron 3 of 7)	14089	ENSMUSG00000000159	Igsf5	immunoglobulin superfamily, member 5	protein-coding
hypo	chr17	4597243	4603451	43.75	76.4319	2.00573	8.82016	18.2515	0	NA	16.43	16.5485	6	7	3	19	9	5	NA	10	6	2.51643e-190	1.8739e-187	-42.5978	Intergenic	-34633		4930517M08Rik	RIKEN cDNA 4930517M08 gene	ncRNA
hypo	chr17	5446090	5451822	4.14343	9.70082	70.0433	7.56235	7.08661	47.0859	28.8538	4.50161	3.70558	16	16	14	9	11	13	23	8	12	2.12679e-242	2.63063e-239	-24.7345	Intergenic	-8696	ENSMUSG00000004945	Tmem242	transmembrane protein 242	protein-coding
hypo	chr17	12335793	12341009	15.2866	31.4168	36.2613	0.816327	1.19826	2.68496	0.201613	29.0909	NA	2	7	11	19	11	17	25	2	NA	4.60724e-260	6.59262e-257	-30.555	intron (NM_026644, intron 1 of 8)	26251	ENSMUSG00000023827	Agpat4	1-acylglycerol-3-phosphate O-acyltransferase 4 (lysophosphatidic acid acyltransferase, delta)	protein-coding
hypo	chr17	15844895	15850743	22.4771	70.3704	15.4185	NA	22.0395	13.5501	20	23.0634	23.3831	6	6	1	NA	7	8	5	12	13	5.4248e-24	1.18671e-22	-20.1455	intron (NM_007690, intron 2 of 35)	5888	ENSMUSG00000023852	Chd1	chromodomain helicase DNA binding protein 1	protein-coding
hypo	chr17	35220783	35224551	37.4429	36.1111	59.6919	5.17779	16.97	94.2857	9.72339	37.9368	36.6938	9	7	6	27	32	NA	9	15	13	1.15544e-111	3.18192e-109	-28.0804	promoter-TSS (NM_001163192)	-127	ENSMUSG00000034923	Ly6g6f	lymphocyte antigen 6 complex, locus G6F	protein-coding
hypo	chr17	60687026	60688861	7.14286	50	2.7027	2.8169	9.81595	NA	3.44828	3.93701	NA	NA	12	5	5	34	NA	3	9	NA	2.79066e-10	1.58646e-09	-22.6813	Intergenic	-1535199	ENSMUSG00000024228	Nudt12	nudix (nucleoside diphosphate linked moiety X)-type motif 12	protein-coding
hypo	chr17	88987142	88990380	47.711	35.3474	13.7255	18.4015	29.3103	24.6753	NA	NA	24.2647	17	8	NA	19	14	4	NA	NA	7	2.3769e-32	8.77386e-31	-20.321	Intergenic	-37134	ENSMUSG00000033855	Ston1	stonin 1	protein-coding
hypo	chr18	25994232	26001471	11.976	50.6052	56.9715	2.17391	15.1568	11.7371	6.94444	6.45933	0	16	15	5	1	9	16	18	3	NA	1.58802e-269	2.46573e-266	-35.2817	Intergenic	-85368	ENSMUSG00000024268	Celf4	CUGBP, Elav-like family member 4	protein-coding
hypo	chr18	44898654	44903087	100	62.8378	84.3575	22.0452	58.9041	55.2632	21.6846	28.3366	48.1172	NA	5	5	14	2	5	18	16	1	1.69561e-70	2.25393e-68	-45.9528	intron (NM_001085373, intron 2 of 18)	70965	ENSMUSG00000071856	Mcc	mutated in colorectal cancers	protein-coding
hypo	chr19	21057370	21068102	27.9202	40.5405	15.1709	NA	0.434783	0.549451	2.14592	1.33333	0.619195	17	5	4	NA	9	4	3	12	9	1.32918e-207	1.16868e-204	-24.0928	Intergenic	-34044	ENSMUSG00000024749	Tmc1	transmembrane channel-like gene family 1	protein-coding
hypo	chr19	31195494	31201476	54.0541	28.1853	32.8042	12.1673	12.6106	10.2857	9.48276	2.17391	61.7021	NA	7	10	6	8	5	7	1	1	1.93945e-36	8.79102e-35	-20.8518	intron (NM_001013833, intron 3 of 17)	41154	ENSMUSG00000053536	Cstf2t	cleavage stimulation factor, 3' pre-RNA subunit 2, tau	protein-coding
hypo	chr19	57322737	57327197	87.9121	52.1127	9.38628	3.18076	24.2788	85.7143	43.5028	0	NA	NA	14	12	20	18	NA	5	2	NA	5.94576e-46	4.10506e-44	-25.7342	Intergenic	-23483		4930449E18Rik	RIKEN cDNA 4930449E18 gene	ncRNA
hypo	chrX	61391570	61404892	33.6278	8.28157	47.0588	2.66667	4.98534	1.90067	1.44605	5.47337	0.718563	8	11	NA	NA	4	10	9	7	9	2.25765e-207	1.96139e-204	-25.4574	Intergenic	7142	ENSMUSG00000079579	Gm6760	predicted gene 6760	protein-coding

## Sheet: Common DMRs(vs.natural control)
Genes annotated in the recurrent DMRs among different dosages of FSH groups compared with the natural control group
Recurrentt.DMRs				Homer.annotation
Type	chr	start	end	Annotation	Distance to TSS	Nearest Ensembl	Gene Name	Gene Description	Gene Type
hyper	chr9	56137148	56145668	intron (NM_172924, intron 3 of 6)	124449	ENSMUSG00000074305	Peak1	pseudopodium-enriched atypical kinase 1	protein-coding
hyper	chr9	40749026	40753129	intron (NM_001081121, intron 3 of 8)	21118	ENSMUSG00000032023	Jhy	junctional cadherin complex regulator	protein-coding
hyper	chr8	108270286	108274937	intron (NM_027469, intron 1 of 2)	9896	ENSMUSG00000013150	Gfod2	glucose-fructose oxidoreductase domain containing 2	protein-coding
hyper	chr7	151414893	151421644	intron (NM_001113373, intron 4 of 15)	-52022	ENSMUSG00000037541	Shank2	SH3 and multiple ankyrin repeat domains 2	protein-coding
hyper	chr5	100069133	100075563	intron (NR_030692, intron 1 of 3)	85731	ENSMUSG00000089809	A930011G23Rik	RIKEN cDNA A930011G23 gene	ncRNA
hyper	chr4	152026695	152031645	Intergenic	-42479		Gm833	predicted gene 833	ncRNA
hyper	chr3	150280245	150289234	Intergenic	402087	ENSMUSG00000092830	Mir3963	microRNA 3963	ncRNA
hyper	chr3	102530978	102538051	intron (NR_040588, intron 1 of 3)	-4179	ENSMUSG00000027858	Tspan2	tetraspanin 2	protein-coding
hyper	chr2	128701997	128706273	intron (NM_024237, intron 2 of 7)	14467	ENSMUSG00000027386	Fbln7	fibulin 7	protein-coding
hyper	chr19	4812010	4818857	Intergenic	-3799	ENSMUSG00000006456	Rbm14	RNA binding motif protein 14	protein-coding
hyper	chr19	20497187	20505762	Intergenic	21696	ENSMUSG00000094732	1500015L24Rik	RIKEN cDNA 1500015L24 gene	ncRNA
hyper	chr17	64028661	64033573	Intergenic	-181188	ENSMUSG00000023965	Fbxl17	F-box and leucine-rich repeat protein 17	protein-coding
hyper	chr15	101537783	101541000	exon (NM_027011, exon 7 of 9)	3931	ENSMUSG00000061527	Krt5	keratin 5	protein-coding
hyper	chr13	13948872	13954877	Intergenic	75300	ENSMUSG00000021303	Gng4	guanine nucleotide binding protein (G protein), gamma 4	protein-coding
hyper	chr12	3337523	3341699	Intergenic	-25521	ENSMUSG00000020668	Kif3c	kinesin family member 3C	protein-coding
hyper	chr1	195077600	195083060	intron (NM_008288, intron 1 of 6)	9909	ENSMUSG00000016194	Hsd11b1	hydroxysteroid 11-beta dehydrogenase 1	protein-coding
hyper	chr11	63230422	63236922	Intergenic	287367	ENSMUSG00000018217	Pmp22	peripheral myelin protein 22	protein-coding
hyper	chr1	127122630	127133607	Intergenic	204186	ENSMUSG00000026341	Actr3	ARP3 actin-related protein 3	protein-coding
hyper	chr11	106559145	106562114	intron (NM_008816, intron 3 of 14)	15966	ENSMUSG00000020717	Pecam1	platelet/endothelial cell adhesion molecule 1	protein-coding
hyper	chr10	13112445	13118579	intron (NM_001195065, intron 1 of 12)	-6736	ENSMUSG00000062866	Phactr2	phosphatase and actin regulator 2	protein-coding
hypo	chr9	95485834	95490573	Intergenic	27967	ENSMUSG00000064225	Paqr9	progestin and adipoQ receptor family member IX	protein-coding
hypo	chr9	4854516	4856473	Intergenic	-59260	ENSMUSG00000025892	Gria4	glutamate receptor, ionotropic, AMPA4 (alpha 4)	protein-coding
hypo	chr9	121474797	121480918	Intergenic	-18281	ENSMUSG00000084995	Lyzl4os	lysozyme-like 4, opposite strand	ncRNA
hypo	chr9	120273589	120277511	intron (NM_144557, intron 2 of 16)	62359	ENSMUSG00000041794	Myrip	myosin VIIA and Rab interacting protein	protein-coding
hypo	chr8	85507572	85514331	intron (NM_177378, intron 1 of 6)	123696	ENSMUSG00000047747	Rnf150	ring finger protein 150	protein-coding
hypo	chr8	62958237	62965423	Intergenic	-23091	ENSMUSG00000057228	Aadat	aminoadipate aminotransferase	protein-coding
hypo	chr8	45781933	45785325	Intergenic	-251933	ENSMUSG00000070047	Fat1	FAT atypical cadherin 1	protein-coding
hypo	chr8	35110035	35114346	Intergenic	58678	ENSMUSG00000031516	Dctn6	dynactin 6	protein-coding
hypo	chr8	29890071	29897270	intron (NM_001347498, intron 4 of 14)	436438	ENSMUSG00000063626	Unc5d	unc-5 netrin receptor D	protein-coding
hypo	chr8	13994057	13998860	intron (NR_131137, intron 1 of 2)	-2482	ENSMUSG00000110058	Gm5907	predicted gene 5907	ncRNA
hypo	chr8	127999189	128003997	intron (NM_001081337, intron 3 of 20)	15017	ENSMUSG00000001995	Sipa1l2	signal-induced proliferation-associated 1 like 2	protein-coding
hypo	chr8	126482892	126487118	intron (NM_019552, intron 8 of 12)	-11840	ENSMUSG00000039509	Nup133	nucleoporin 133	protein-coding
hypo	chr8	122554993	122559529	intron (NM_001310635, intron 12 of 14)	40923	ENSMUSG00000031825	Crispld2	cysteine-rich secretory protein LCCL domain containing 2	protein-coding
hypo	chr8	112955413	112958825	intron (NM_172916, intron 19 of 86)	69137		Gm21283	predicted gene, 21283	ncRNA
hypo	chr8	106669235	106673948	Intergenic	-22822	ENSMUSG00000031872	Bean1	brain expressed, associated with Nedd4, 1	protein-coding
hypo	chr7	88224504	88228988	intron (NM_054085, intron 5 of 13)	24260	ENSMUSG00000038763	Alpk3	alpha-kinase 3	protein-coding
hypo	chr7	36783651	36794904	Intergenic	-201269	ENSMUSG00000044452	Zfp507	zinc finger protein 507	protein-coding
hypo	chr7	142199489	142204240	intron (NM_001033420, intron 29 of 51)	-71751	ENSMUSG00000073805	Fam196a	family with sequence similarity 196, member A	protein-coding
hypo	chr7	125444745	125450250	Intergenic	60076	ENSMUSG00000055159	4930583K01Rik	RIKEN cDNA 4930583K01 gene	ncRNA
hypo	chr6	95068350	95072692	intron (NM_001008785, intron 2 of 3)	2647	ENSMUSG00000030031	Kbtbd8	kelch repeat and BTB (POZ) domain containing 8	protein-coding
hypo	chr6	70998579	71000525	Intergenic	92952	ENSMUSG00000055874	Foxi3	forkhead box I3	protein-coding
hypo	chr6	143967679	143972267	intron (NM_001113559, intron 6 of 13)	-74347	ENSMUSG00000041540	Sox5	SRY (sex determining region Y)-box 5	protein-coding
hypo	chr6	142814668	142819976	intron (NM_011374, intron 3 of 4)	54571	ENSMUSG00000072683	Gm7457	predicted gene 7457	ncRNA
hypo	chr6	119314966	119320803	intron (NM_197985, intron 2 of 7)	-37100	ENSMUSG00000055003	Lrtm2	leucine-rich repeats and transmembrane domains 2	protein-coding
hypo	chr5	93285721	93289435	intron (NM_001077595, intron 1 of 9)	-39441	ENSMUSG00000029381	Shroom3	shroom family member 3	protein-coding
hypo	chr5	77963987	77967424	Intergenic	71192	ENSMUSG00000107232	1700017L05Rik	RIKEN cDNA 1700017L05 gene	ncRNA
hypo	chr5	129557935	129562259	Intergenic	34066	ENSMUSG00000029430	Ran	RAN, member RAS oncogene family	protein-coding
hypo	chr5	120230573	120234386	Intergenic	-52193	ENSMUSG00000018263	Tbx5	T-box 5	protein-coding
hypo	chr5	119292272	119297916	Intergenic	-107254	ENSMUSG00000107144	4930413E15Rik	RIKEN cDNA 4930413E15 gene	ncRNA
hypo	chr5	118782114	118788248	Intergenic	89945	ENSMUSG00000032840	2410131K14Rik	RIKEN cDNA 2410131K14 gene	protein-coding
hypo	chr4	44400960	44405235	Intergenic	89308	ENSMUSG00000035683	Melk	maternal embryonic leucine zipper kinase	protein-coding
hypo	chr4	24866301	24875248	Intergenic	-29792	ENSMUSG00000040372	Gpr63	G protein-coupled receptor 63	protein-coding
hypo	chr4	23903914	23911375	Intergenic	-515965	ENSMUSG00000045751	Mms22l	MMS22-like, DNA repair protein	protein-coding
hypo	chr4	152525435	152532717	Intergenic	327863	ENSMUSG00000039546	Ajap1	adherens junction associated protein 1	protein-coding
hypo	chr4	134528715	134532972	Intergenic	43948	ENSMUSG00000028821	Syf2	SYF2 homolog, RNA splicing factor (S. cerevisiae)	protein-coding
hypo	chr4	125494870	125499928	Intergenic	102155	ENSMUSG00000085562	2610028E06Rik	RIKEN cDNA 2610028E06 gene	ncRNA
hypo	chr4	124010017	124015910	Intergenic	150239		1700057H15Rik	RIKEN cDNA 1700057H15 gene	ncRNA
hypo	chr4	104151564	104158821	intron (NR_104385, intron 2 of 15)	115049	ENSMUSG00000028519	Dab1	disabled 1	protein-coding
hypo	chr3	97736819	97741280	intron (NM_001033779, intron 1 of 1)	4953		Gm5544	predicted gene 5544	protein-coding
hypo	chr3	50459557	50468489	Intergenic	-216488	ENSMUSG00000027737	Slc7a11	solute carrier family 7 (cationic amino acid transporter, y+ system), member 11	protein-coding
hypo	chr3	3195619	3202766	Intergenic	-308838	ENSMUSG00000017688	Hnf4g	hepatocyte nuclear factor 4, gamma	protein-coding
hypo	chr2	170387791	170391446	Intergenic	37899	ENSMUSG00000043583	4930470P17Rik	RIKEN cDNA 4930470P17 gene	ncRNA
hypo	chr2	168929764	168933372	Intergenic	127799	ENSMUSG00000086348	1700017J07Rik	RIKEN cDNA 1700017J07 gene	ncRNA
hypo	chr2	165180787	165184120	intron (NM_001005425, intron 4 of 4)	5166	ENSMUSG00000056824	Zfp663	zinc finger protein 663	protein-coding
hypo	chr19	57322738	57327197	Intergenic	-23483		4930449E18Rik	RIKEN cDNA 4930449E18 gene	ncRNA
hypo	chr19	21057371	21068102	Intergenic	-34044	ENSMUSG00000024749	Tmc1	transmembrane channel-like gene family 1	protein-coding
hypo	chr18	44898655	44903087	intron (NM_001085373, intron 2 of 18)	70965	ENSMUSG00000071856	Mcc	mutated in colorectal cancers	protein-coding
hypo	chr18	25994233	26001471	Intergenic	-85368	ENSMUSG00000024268	Celf4	CUGBP, Elav-like family member 4	protein-coding
hypo	chr17	4597244	4603451	Intergenic	-34633		4930517M08Rik	RIKEN cDNA 4930517M08 gene	ncRNA
hypo	chr17	15844896	15850743	intron (NM_007690, intron 2 of 35)	5888	ENSMUSG00000023852	Chd1	chromodomain helicase DNA binding protein 1	protein-coding
hypo	chr17	12335794	12341009	intron (NM_026644, intron 1 of 8)	26251	ENSMUSG00000023827	Agpat4	1-acylglycerol-3-phosphate O-acyltransferase 4 (lysophosphatidic acid acyltransferase, delta)	protein-coding
hypo	chr16	96594804	96600117	intron (NM_028078, intron 3 of 7)	14089	ENSMUSG00000000159	Igsf5	immunoglobulin superfamily, member 5	protein-coding
hypo	chr16	92754241	92759159	intron (NM_001111021, intron 2 of 7)	-59126	ENSMUSG00000022952	Runx1	runt related transcription factor 1	protein-coding
hypo	chr16	57074962	57084428	Intergenic	-8236	ENSMUSG00000046748	Tmem45a2	transmembrane protein 45A2	protein-coding
hypo	chr16	23148220	23152365	intron (NM_009605, intron 1 of 2)	3683	ENSMUSG00000022878	Adipoq	adiponectin, C1Q and collagen domain containing	protein-coding
hypo	chr15	94317321	94321783	Intergenic	54386	ENSMUSG00000033356	Pus7l	pseudouridylate synthase 7-like	protein-coding
hypo	chr15	93192697	93197828	Intergenic	-27896	ENSMUSG00000022634	Yaf2	YY1 associated factor 2	protein-coding
hypo	chr15	35939056	35943127	intron (NM_001195748, intron 24 of 27)	-73090	ENSMUSG00000014313	Cox6c	cytochrome c oxidase subunit VIc	protein-coding
hypo	chr15	20536051	20549989	Intergenic	53485	ENSMUSG00000047565	Acot10	acyl-CoA thioesterase 10	protein-coding
hypo	chr14	74251822	74260888	Intergenic	303762	ENSMUSG00000022110	Sucla2	succinate-Coenzyme A ligase, ADP-forming, beta subunit	protein-coding
hypo	chr13	93806412	93810020	Intergenic	-35043	ENSMUSG00000114382	Gm4814	predicted gene 4814	ncRNA
hypo	chr13	8447890	8458673	intron (NM_001289530, intron 1 of 9)	251169	ENSMUSG00000052551	Adarb2	adenosine deaminase, RNA-specific, B2	protein-coding
hypo	chr13	12786110	12791413	Intergenic	-46099		Gpr137b-ps	G protein-coupled receptor 137B, pseudogene	pseudo
hypo	chr13	108449854	108453856	Intergenic	-25622	ENSMUSG00000102000	1700006H21Rik	RIKEN cDNA 1700006H21 gene	ncRNA
hypo	chr12	113921348	113926195	Intergenic	6720	ENSMUSG00000037638	Zbtb42	zinc finger and BTB domain containing 42	protein-coding
hypo	chr12	108731413	108737338	Intergenic	239323	ENSMUSG00000085641	4930465M20Rik	RIKEN cDNA 4930465M20 gene	ncRNA
hypo	chr1	191899850	191901685	Intergenic	93792	ENSMUSG00000010175	Prox1	prospero homeobox 1	protein-coding
hypo	chr11	88095082	88099638	Intergenic	-10185	ENSMUSG00000034031	Ccdc182	coiled-coil domain containing 182	protein-coding
hypo	chr11	68767746	68770285	intron (NM_177566, intron 1 of 15)	1345	ENSMUSG00000052921	Arhgef15	Rho guanine nucleotide exchange factor (GEF) 15	protein-coding
hypo	chr1	167999051	168003732	Intergenic	56638	ENSMUSG00000026564	Dusp27	dual specificity phosphatase 27 (putative)	protein-coding
hypo	chr11	63848742	63851633	intron (NM_178379, intron 4 of 6)	42787	ENSMUSG00000042148	Cox10	cytochrome c oxidase assembly protein 10	protein-coding
hypo	chr1	137450309	137453160	intron (NM_173437, intron 1 of 28)	30198	ENSMUSG00000009418	Nav1	neuron navigator 1	protein-coding
hypo	chr11	112805552	112810179	Intergenic	-121423		1700012H19Rik	RIKEN cDNA 1700012H19 gene	ncRNA
hypo	chr11	110427209	110431246	Intergenic	168791	ENSMUSG00000020623	Map2k6	mitogen-activated protein kinase kinase 6	protein-coding
hypo	chr10	88792839	88799446	Intergenic	-75607	ENSMUSG00000035189	Ano4	anoctamin 4	protein-coding
hypo	chr10	21140938	21144374	Intergenic	45550	ENSMUSG00000037542	Aldh8a1	aldehyde dehydrogenase 8 family, member A1	protein-coding
hypo	chr10	127339241	127346141	intron (NM_027301, intron 3 of 3)	7100	ENSMUSG00000040127	Sdr9c7	4short chain dehydrogenase/reductase family 9C, member 7	protein-coding
