# Supplementary material for: Single-cell DNA methylation sequencing reveals epigenetic alterations in mouse oocytes superovulated with different dosages of gonadotropins
Source: Clin Epigenetics. 2020 Jun 1;12:75. doi: 10.1186/s13148-020-00866-w (PMC7268365; doi:10.1186/s13148-020-00866-w)
Supplement: Supplementary file 10 — Additional file 10: Supplementary Table S2. Genes annotated in the hyper-/hypo-DMRs associated with superovulation with different dosages of hMG. [file 13148_2020_866_MOESM10_ESM.xlsx]

## Sheet: hMG 5 IU vs.natural control
Genes annotated in the hyper-/hypo- DMRs associated with superovulation with hMG 5 IU + hCG 5IU compared with the natural control group
				Methylkit.methylation.level									CpG.number									Methylkit.calculateDiffMeth			Homer.annotation
Type	chr	start	end	NC_3	NC_4	NC_5	hMG5IU_2	hMG5IU_3	hMG5IU_4	hMG5IU_5	hMG5IU_6	hMG5IU_7	NC_3	NC_4	NC_5	hMG5IU_2	hMG5IU_3	hMG5IU_4	hMG5IU_5	hMG5IU_6	hMG5IU_7	pvalue	qvalue	meth.diff	Annotation	Distance to TSS	Nearest Ensembl	Gene Name	Gene Description	Gene Type
hyper	chr1	51375243	51381233	6.25	0.684932	0	18.0723	75.7653	0	9.43396	53.7657	24.0196	3	11	5	8	5	NA	8	8	18	2.74446e-83	5.07388e-81	40.4506	intron (NR_045151, intron 2 of 4)	12385	ENSMUSG00000101799	9330175M20Rik	RIKEN cDNA 9330175M20 gene	ncRNA
hyper	chr1	59357861	59362716	32.3493	30.0493	36.1635	95.8833	49.0323	18.241	83.7995	89.7238	67.2811	16	17	17	4	12	13	4	5	2	0	0	54.769	intron (NM_001033373, intron 9 of 13)	46538	ENSMUSG00000026023	Cdk15	cyclin-dependent kinase 15	protein-coding
hyper	chr1	127122629	127133607	7.96253	3.9886	1.39104	73.6842	51.7365	3.48837	69.7944	71.1674	NA	5	12	3	NA	10	5	17	15	NA	0	0	62.4468	Intergenic	204186	ENSMUSG00000026341	Actr3	ARP3 actin-related protein 3	protein-coding
hyper	chr1	130723259	130726890	1.19641	0.362319	2.29095	NA	51.3349	0.8	72.2222	60.745	22.0039	29	9	20	NA	38	6	NA	9	15	1.03917e-294	1.84914e-291	42.1949	Intergenic	-236199	ENSMUSG00000045382	Cxcr4	chemokine (C-X-C motif) receptor 4	protein-coding
hyper	chr1	184543911	184548990	2.63158	1.09409	0.507185	79.661	43.3584	1.11857	91.3043	42.4705	3.82166	4	6	21	NA	7	21	NA	18	9	3.89586e-177	2.5209e-174	28.3927	intron (NM_130890, intron 13 of 20)	51313	ENSMUSG00000038599	Capn8	calpain 8	protein-coding
hyper	chr1	187435941	187440396	36.1345	21.9355	0.164745	NA	10.8696	19.5072	60.7789	0	0	5	5	11	NA	2	12	29	1	NA	8.05417e-98	1.85527e-95	36.0623	Intergenic	116984	ENSMUSG00000102185	5033404E19Rik	NSA2 ribosome biogenesis homolog pseudogene	pseudo
hyper	chr1	190771698	190776374	52.9412	88.3721	6.78788	43.5897	33.2471	8.21918	21.5909	11.3636	94.9108	1	6	26	2	19	9	9	7	13	1.03474e-136	4.02462e-134	31.7415	intron (NM_021408, intron 66 of 70)	57683	ENSMUSG00000026608	Kctd3	potassium channel tetramerisation domain containing 3	protein-coding
hyper	chr2	71154530	71159795	15.4334	21.6216	48	45.4713	52.5316	16.3522	14.0449	82.9854	62.4277	13	19	3	8	2	17	11	5	6	6.69697e-82	1.21291e-79	33.1047	intron (NM_172436, intron 5 of 17)	48448	ENSMUSG00000027010	Slc25a12	solute carrier family 25 (mitochondrial carrier, Aralar), member 12	protein-coding
hyper	chr2	75640171	75645580	9.51941	0.632911	83.3333	66.4358	11.7647	78	19.5312	11.9718	0	16	11	NA	19	NA	NA	18	4	11	3.51671e-129	1.29695e-126	34.7519	Intergenic	-27358	ENSMUSG00000042410	Agps	alkylglycerone phosphate synthase	protein-coding
hyper	chr2	128701996	128706273	91.3043	4.46194	0	5.91837	73.8859	0	82.0439	NA	1.40845	NA	12	17	4	29	9	22	NA	18	0	0	62.4725	intron (NM_024237, intron 2 of 7)	14467	ENSMUSG00000027386	Fbln7	fibulin 7	protein-coding
hyper	chr2	143457434	143463577	0.558659	2.58621	3.92585	0	1.16279	44.5783	21.4114	53.1073	2.67176	2	23	7	NA	7	2	17	8	11	2.45969e-111	7.23453e-109	25.6976	intron (NM_008792, intron 2 of 11)	-86933	ENSMUSG00000086171	Pcsk2os1	proprotein convertase subtilisin/kexin type 2, opposite strand 1	ncRNA
hyper	chr2	163587200	163591963	0.456621	0.810811	0	90.411	28.2258	16.4545	44.2105	35.3555	77.3645	13	10	1	NA	6	23	2	21	4	1.76309e-204	1.45922e-201	40.6878	Intergenic	-13607	ENSMUSG00000017697	Ada	adenosine deaminase	protein-coding
hyper	chr2	178323551	178329215	47.0899	41.8502	0	NA	82.9024	13.0337	9.16031	20.4515	0	13	21	20	NA	7	8	5	12	4	5.20338e-74	7.94775e-72	21.5784	Intergenic	161163	ENSMUSG00000039155	Cdh26	cadherin-like 26	protein-coding
hyper	chr3	27776059	27782345	0	3.66876	0.133571	5.32407	1.1396	0	53.2441	13.2794	NA	NA	18	17	8	9	2	9	21	NA	0	0	31.1664	intron (NM_001164437, intron 3 of 3)	16088	ENSMUSG00000043164	Tmem212	transmembrane protein 212	protein-coding
hyper	chr3	102530977	102538051	0	2.95276	58.6207	8.62471	58.8483	14.2857	0.168919	72.2039	26.0369	5	15	1	14	4	1	9	11	5	3.85354e-140	1.60401e-137	30.9279	intron (NR_040588, intron 1 of 3)	-4179	ENSMUSG00000027858	Tspan2	tetraspanin 2	protein-coding
hyper	chr3	108691955	108699300	2.2158	0.214592	2.58621	NA	0.78125	0	94.902	0	64.8221	19	10	1	NA	7	2	NA	10	4	1.46201e-271	2.3125e-268	44.6722	Intergenic	-2702	ENSMUSG00000045326	Fndc7	fibronectin type III domain containing 7	protein-coding
hyper	chr3	122532201	122538277	5.97015	16.0671	21.374	4	95.8333	40.6491	63.36	40.8602	16.242	2	14	6	1	NA	16	12	14	15	3.11432e-53	2.86396e-51	31.3319	intron (NM_153422, intron 14 of 20)	-30341	ENSMUSG00000106583	4930447N08Rik	RIKEN cDNA 4930447N08 gene	ncRNA
hyper	chr3	127452493	127457026	1.64634	0	10.2484	90.4762	43.2692	42.8698	77.7778	4.29799	27.2961	22	24	11	NA	4	13	NA	8	11	4.28324e-206	3.81089e-203	30.5527	intron (NM_027808, intron 1 of 13)	28685	ENSMUSG00000028028	Alpk1	alpha-kinase 1	protein-coding
hyper	chr3	134318560	134330394	13.3047	1.85185	16.2791	0	29.8246	0	63.1687	0	73.6575	2	7	15	8	NA	6	20	7	3	7.88072e-219	8.49897e-216	36.379	Intergenic	-167494	ENSMUSG00000028172	Tacr3	tachykinin receptor 3	protein-coding
hyper	chr3	150280244	150289234	34.2105	0	0.169972	0	0	0	50.2828	4.53608	1.06383	NA	6	11	NA	1	1	8	13	7	4.28289e-200	3.31355e-197	31.5179	Intergenic	402087	ENSMUSG00000092830	Mir3963	microRNA 3963	ncRNA
hyper	chr4	42904893	42910326	3.05344	0	0.701944	0	80.8824	1.23457	25.5952	1.22324	0	2	13	38	6	4	6	16	7	1	1.21091e-201	9.57664e-199	30.1692	Intergenic	-20535	ENSMUSG00000050141	Fam205c	family with sequence similarity 205, member C	protein-coding
hyper	chr4	125630166	125634650	10.1608	25.5121	20.5897	72.8205	57.2755	31.4567	61.3583	33.3676	46.798	19	29	16	1	9	13	12	16	2	4.5295e-199	3.42979e-196	28.6256	Intergenic	-32854	ENSMUSG00000085562	2610028E06Rik	RIKEN cDNA 2610028E06 gene	ncRNA
hyper	chr4	132996323	133000149	0	0	0.304878	0.669456	19	0.559701	NA	67.8783	73.3885	7	5	17	29	11	18	NA	15	14	4.29166e-215	4.30241e-212	43.9004	Intergenic	-37812	ENSMUSG00000046694	Fam46b	family with sequence similarity 46, member B	protein-coding
hyper	chr4	152026694	152031645	19.3627	30.9987	13.253	NA	20.202	74.2364	98.3072	90.1972	60.2564	8	29	2	NA	7	27	6	18	NA	0	0	62.1627	Intergenic	-42479		Gm833	predicted gene 833	ncRNA
hyper	chr5	5482515	5488292	40.9938	49.1173	12.5904	94.3128	76.6724	66.5544	88.9671	76.5517	54.918	11	20	11	1	11	17	3	1	1	1.33548e-288	2.31845e-285	44.1242	Intergenic	-6261	ENSMUSG00000079666	1700015F17Rik	RIKEN cDNA 1700015F17 gene	protein-coding
hyper	chr5	74084342	74090404	0	60.1896	0.624025	78.4291	28.6853	77.7143	0	87.0865	0.306748	NA	6	15	2	10	4	4	10	8	2.28953e-164	1.26328e-161	44.6446	Intergenic	44754	ENSMUSG00000029155	Spata18	spermatogenesis associated 18	protein-coding
hyper	chr5	93714776	93720183	8.01294	25.5034	9.4717	93.1818	97.1098	0.531915	96.9484	10.6011	30.7692	30	11	31	1	1	5	1	10	7	1.09222e-174	6.9412e-172	29.5566	Intergenic	20881	ENSMUSG00000029385	Ccng2	cyclin G2	protein-coding
hyper	chr5	107187868	107195553	0.874636	0	4.70297	4.7619	1.2012	3.01724	46.6887	3.95387	34.4828	10	4	9	5	2	4	19	7	1	2.38696e-176	1.53062e-173	30.6295	Intergenic	-65862	ENSMUSG00000049606	Zfp644	zinc finger protein 644	protein-coding
hyper	chr5	116963798	116969262	22.2591	0	31.25	20.8163	53.2828	6.16622	74.5849	24.3129	22.4736	12	9	1	8	5	11	9	12	17	1.90205e-52	1.69019e-50	23.1204	intron (NM_026886, intron 1 of 12)	75296	ENSMUSG00000063919	Srrm4	serine/arginine repetitive matrix 4	protein-coding
hyper	chr5	134025519	134033146	0.358423	20.1365	10.3571	51.3089	2.4911	30.1754	100	2.19378	2.29008	1	10	8	26	9	7	NA	15	6	2.58686e-83	4.79497e-81	25.3572	Intergenic	-546285	ENSMUSG00000015944	Gatsl2	GATS protein-like 2	protein-coding
hyper	chr5	134422906	134425954	0	29.8795	15.7233	88.3094	77.8894	4.26829	83.8668	30.2857	96.2099	NA	6	6	4	6	10	5	14	NA	7.48444e-157	3.80518e-154	56.0844	Intergenic	-151188	ENSMUSG00000015944	Gatsl2	GATS protein-like 2	protein-coding
hyper	chr6	8124822	8131165	54.6392	16.1765	10.6109	59.5238	92.7273	23.4657	27.2436	44.208	0	NA	16	12	NA	NA	3	11	8	NA	1.16257e-37	6.14324e-36	22.2935	intron (NM_001037865, intron 1 of 34)	14623	ENSMUSG00000068794	Col28a1	collagen, type XXVIII, alpha 1	protein-coding
hyper	chr6	34062690	34066858	100	12.8049	23.0448	NA	57.8838	10.989	100	89.0476	46.0674	NA	17	28	NA	5	9	NA	1	8	3.05668e-67	4.17596e-65	30.8017	intron (NM_028886, intron 15 of 19)	62280	ENSMUSG00000018999	Slc35b4	solute carrier family 35, member B4	protein-coding
hyper	chr6	49921647	49927185	0.397614	1.03448	0.826446	40.1361	8.22622	38.4058	9.49868	12.5	18.1579	12	8	6	NA	8	10	6	11	13	1.53251e-128	5.59386e-126	23.8642	Intergenic	-135824	ENSMUSG00000038388	Mpp6	membrane protein, palmitoylated 6 (MAGUK p55 subfamily member 6)	protein-coding
hyper	chr6	65113980	65121428	8.89309	18.3976	65.6471	97.6744	69.4678	44.4643	78.2205	46.1735	41.3534	28	13	4	1	NA	8	3	10	4	1.27773e-215	1.29923e-212	41.4546	Intergenic	-22980	ENSMUSG00000029919	Hpgds	hematopoietic prostaglandin D synthase	protein-coding
hyper	chr6	94289360	94301040	3.48837	2.18978	30.8118	5.11628	63.9555	61.5894	46.4836	7.90068	34.7756	8	9	23	4	11	10	30	3	10	6.24756e-142	2.67884e-139	21.657	Intergenic	-61289	ENSMUSG00000045095	Magi1	membrane associated guanylate kinase, WW and PDZ domain containing 1	protein-coding
hyper	chr6	127293678	127299467	1.63625	63.015	1.91304	2.88221	45.6446	15.0617	57.05	0.160772	65.3401	15	13	11	7	10	13	18	23	9	6.82403e-286	1.15647e-282	29.8485	Intergenic	-38588	ENSMUSG00000107153	Gm38404	predicted gene, 38404	ncRNA
hyper	chr7	3349800	3354021	16.7568	24.2857	1.0582	100	85.8871	30.0469	15.9247	25.3425	60.7692	19	6	6	NA	11	14	15	16	19	8.89954e-50	7.31466e-48	25.8476	intron (NM_133189, intron 3 of 4)	15226	ENSMUSG00000069806	Cacng7	calcium channel, voltage-dependent, gamma subunit 7	protein-coding
hyper	chr7	73655545	73664363	9.67742	42.3602	7.26744	73.6744	84.1442	5.18053	33.7766	53.7468	58.016	1	6	17	17	10	15	3	5	18	0	0	45.4157	Intergenic	-87591	ENSMUSG00000015134	Aldh1a3	aldehyde dehydrogenase family 1, subfamily A3	protein-coding
hyper	chr7	77393456	77397088	0	3.43348	10.4803	2.7027	0	NA	1.20482	3.33333	62.2222	2	14	8	11	2	NA	2	5	13	2.05537e-36	1.03244e-34	23.6235	intron (NR_131145, intron 1 of 3)	87436	ENSMUSG00000109097	Gm29683	predicted gene, 29683	ncRNA
hyper	chr7	80479664	80484705	1.84564	0.502092	10.2857	14.8633	86.9565	31.9489	0	76.5443	4.36782	16	16	8	5	NA	14	NA	6	19	6.05439e-269	9.36822e-266	28.3073	intron (NR_040324, intron 1 of 2)	26919	ENSMUSG00000108530	4930429H19Rik	RIKEN cDNA 4930429H19 gene	ncRNA
hyper	chr7	105652847	105659653	37.8531	19.2616	6.50759	2.91616	18.1113	10.2965	10.3825	83.5356	64.7671	1	9	20	7	16	21	7	9	13	7.11788e-203	5.75721e-200	33.3081	Intergenic	13518	ENSMUSG00000090958	Lrrc32	leucine rich repeat containing 32	protein-coding
hyper	chr7	146366985	146371052	8.2397	17.4194	2.04082	90.3226	1.83824	0	15.5363	38.6297	29.3049	13	11	4	NA	17	NA	16	24	25	3.11268e-52	2.75908e-50	20.7351	intron (NM_001162540, intron 1 of 11)	5374	ENSMUSG00000015981	Stk32c	serine/threonine kinase 32C	protein-coding
hyper	chr8	7920952	7935128	24.1451	34.7881	22.6083	45.5253	51.6939	69.8182	63.035	46.5075	35.9307	17	14	18	9	2	2	8	16	9	1.06199e-218	1.12821e-215	26.6546	Intergenic	732733	ENSMUSG00000001300	Efnb2	ephrin B2	protein-coding
hyper	chr8	15672464	15678985	0.103413	26.8868	12.9555	2.74725	77.3784	67.4627	0	69.0909	1.89573	6	6	2	1	8	3	1	6	3	0	0	48.8876	Intergenic	493113	ENSMUSG00000093142	Mir3106	microRNA 3106	ncRNA
hyper	chr8	61821916	61831172	0.346021	0.863558	0.657895	30.1205	1.54639	40.2878	57.7982	14.248	2.29885	5	8	16	8	10	4	3	17	4	3.82864e-83	7.05996e-81	20.5534	Intergenic	435992	ENSMUSG00000049946	BC030500	cDNA sequence BC030500	protein-coding
hyper	chr8	94364153	94368541	95.2381	36.173	2.977	91.6667	85.5792	NA	NA	82.7761	65.2151	NA	20	13	NA	3	NA	NA	19	26	0	0	56.3696	Intergenic	-40794	ENSMUSG00000031734	Irx3	Iroquois related homeobox 3	protein-coding
hyper	chr8	105085626	105095052	8.7156	0.479616	10.2326	38.6667	80.5556	100	23.3577	13.8249	40	7	11	5	2	NA	NA	6	2	6	3.54757e-54	3.34005e-52	26.7125	Intergenic	218672	ENSMUSG00000031673	Cdh11	cadherin 11	protein-coding
hyper	chr8	108270285	108274937	0	11.1601	15.7595	11.9225	65.1436	30.1233	67.2587	44.3604	32.5484	NA	29	23	20	24	34	23	13	18	3.54225e-224	4.20216e-221	31.8941	intron (NM_027469, intron 1 of 2)	9896	ENSMUSG00000013150	Gfod2	glucose-fructose oxidoreductase domain containing 2	protein-coding
hyper	chr9	47006588	47016206	1.40351	14.2582	0	2.76243	80.1187	2.65487	39.5858	7.27273	33.2113	10	17	NA	14	2	3	12	NA	11	8.93507e-120	2.95804e-117	25.6893	Intergenic	204573	ENSMUSG00000094893	Gm4791	predicted gene 4791	protein-coding
hyper	chr9	53630422	53635166	20.8333	9.74359	14.8036	25.3012	21.3115	6.08696	13.6364	59.6112	24.0741	5	3	5	24	11	1	5	10	2	7.06531e-32	2.8316e-30	24.4751	intron (NM_028060, intron 1 of 7)	13452	ENSMUSG00000042195	Slc35f2	solute carrier family 35, member F2	protein-coding
hyper	chr9	56137147	56145668	95.1327	15.4795	6.47773	NA	59.4406	55.9055	22.9885	85.3264	64.4737	6	13	4	NA	3	4	1	13	9	1.8933e-223	2.13907e-220	46.0499	intron (NM_172924, intron 3 of 6)	124449	ENSMUSG00000074305	Peak1	pseudopodium-enriched atypical kinase 1	protein-coding
hyper	chr9	113049486	113056291	10.1562	57.0645	2.5641	NA	85.1887	NA	81.4516	37.7104	42.8743	NA	12	17	NA	11	NA	10	7	14	1.2224e-240	1.61125e-237	46.0814	Intergenic	443381	ENSMUSG00000109890	AU023762	expressed sequence AU023762	ncRNA
hyper	chr9	121606015	121610426	17.6056	18.2195	4.32738	94.7154	90.8027	12.0841	21.8347	29.2079	24.2365	6	12	2	NA	NA	12	4	8	14	5.06457e-167	2.88388e-164	25.5254	intron (NM_001164562, intron 1 of 6)	5926	ENSMUSG00000061536	Sec22c	SEC22 homolog C, vesicle trafficking protein	protein-coding
hyper	chr10	13112444	13118579	53.4483	19.1781	2.23848	29.2683	42.4779	17.8771	36.7039	49.8476	19.2029	2	16	29	6	10	3	20	3	11	2.27281e-152	1.1005e-149	25.5916	intron (NM_001195065, intron 1 of 12)	-6736	ENSMUSG00000062866	Phactr2	phosphatase and actin regulator 2	protein-coding
hyper	chr10	21602355	21607301	20.2201	30.7847	3.78151	95.2381	35.0355	53.2822	82.8452	10.0775	65.9574	12	21	6	NA	20	16	3	6	2	9.63679e-128	3.46427e-125	33.8222	intron (NM_001161845, intron 1 of 13)	2838	ENSMUSG00000019970	Sgk1	serum/glucocorticoid regulated kinase 1	protein-coding
hyper	chr10	62842402	62845256	16.158	1.5625	22.7753	1.62602	78.4848	21.875	94.5578	39.7311	48.7425	31	2	18	12	10	7	NA	24	16	2.23864e-84	4.21539e-82	31.4575	Intergenic	-1362	ENSMUSG00000036764	Dnajc12	DnaJ heat shock protein family (Hsp40) member C12	protein-coding
hyper	chr10	83792508	83800054	85.7143	0.684932	3.57056	2.73973	0.488998	2.41935	35.4548	9.45626	0	NA	7	43	1	12	6	28	12	3	1.55563e-255	2.12936e-252	22.8018	Intergenic	106935	ENSMUSG00000020032	Nuak1	NUAK family, SNF1-like kinase, 1	protein-coding
hyper	chr10	86173188	86176600	29.8295	19.2683	100	96.0784	33.2402	NA	46.2547	32.9545	48.3636	9	24	NA	1	24	NA	10	9	8	1.94064e-62	2.35316e-60	26.746	promoter-TSS (NM_153595)	-616	ENSMUSG00000044937	Ttc41	tetratricopeptide repeat domain 41	protein-coding
hyper	chr10	124077664	124086609	0.675676	7.59804	12.7119	5.82524	92.5311	43.5484	70	2.43902	1.31579	8	9	4	7	NA	1	NA	7	9	2.9227e-90	6.04742e-88	28.1369	Intergenic	176007	ENSMUSG00000112364	4930503E24Rik	eukaryotic translation initiation factor 3, subunit I pseudogene	pseudo
hyper	chr10	125797618	125804895	8.4494	11.794	50.7463	NA	13.6691	0	51.1098	61.9482	9.72222	15	8	7	NA	4	12	22	6	5	1.01307e-195	7.43384e-193	28.6487	Intergenic	346190	ENSMUSG00000098756	Mir378d	microRNA 378d	ncRNA
hyper	chr11	20641849	20649356	3.65854	2.15054	1.92308	5.80986	NA	13.3462	54.7554	68.7912	0.892857	2	18	10	9	NA	7	2	9	2	4.70858e-221	5.23666e-218	31.8648	Intergenic	-4044	ENSMUSG00000049659	Aftph	aftiphilin	protein-coding
hyper	chr11	83695877	83700148	8.69565	29.9841	49.2481	11.7647	22.7368	36.8098	66.9142	59.6549	17.3375	7	13	9	7	20	24	16	21	7	5.07144e-48	3.93217e-46	22.4217	intron (NM_001291268, intron 5 of 8)	31551	ENSMUSG00000020679	Hnf1b	HNF1 homeobox B	protein-coding
hyper	chr12	94808157	94818828	52.825	34.0131	31.142	82.9586	87.5526	26.2367	66.9342	70.8988	66.5034	13	25	25	8	8	18	14	14	22	3.52667e-184	2.36812e-181	25.2192	Intergenic	-130230	ENSMUSG00000113164	4930559C10Rik	RIKEN cDNA 4930559C10 gene	ncRNA
hyper	chr12	107348823	107352928	0.844854	9.56607	4.40529	53.6585	15.3509	0.590551	NA	77.5218	33.7981	15	27	9	NA	19	7	NA	25	47	2.90757632577574e-320	5.91299494172564e-317	40.2712	Intergenic	102403	ENSMUSG00000021115	Vrk1	vaccinia related kinase 1	protein-coding
hyper	chr12	110712027	110718588	41.555	23.2087	20.9726	57.1429	46.2594	56.4823	8.95522	34.9241	63.8298	3	17	10	NA	14	13	NA	10	1	4.39094e-53	4.01719e-51	23.0518	Intergenic	23643	ENSMUSG00000040856	Dlk1	delta like non-canonical Notch ligand 1	protein-coding
hyper	chr12	119183813	119192206	15.3535	47.1098	5.93103	66.2539	10.5263	61.194	37.403	77.4737	47.5	10	6	17	4	3	2	15	10	NA	1.63515e-150	7.81116e-148	34.7177	intron (NM_010060, intron 65 of 81)	105676	ENSMUSG00000021175	Cdca7l	cell division cycle associated 7 like	protein-coding
hyper	chr13	6395490	6401407	44.6927	23.2	10.3015	97.5	87.6289	50.4673	62.9252	17.9487	33.253	14	13	7	2	5	9	4	1	12	4.16984e-84	7.81052e-82	37.7044	Intergenic	-148954	ENSMUSG00000021193	Pitrm1	pitrilysin metallepetidase 1	protein-coding
hyper	chr13	13948871	13954877	46.7335	60.1262	38.1186	45.4624	86.6782	77.0142	63.3669	61.2115	83.2356	15	23	23	16	2	9	20	26	7	1.46817e-173	9.08705e-171	20.6699	Intergenic	75300	ENSMUSG00000021303	Gng4	guanine nucleotide binding protein (G protein), gamma 4	protein-coding
hyper	chr13	59994072	59999805	9.53307	20.1439	0.638298	94.0476	40.4494	23.0263	24.4224	64.6288	86.8132	6	2	28	NA	9	6	10	NA	NA	1.13486e-198	8.5028e-196	35.1675	Intergenic	-72431	ENSMUSG00000035248	Zcchc6	zinc finger, CCHC domain containing 6	protein-coding
hyper	chr13	71044751	71050654	84	0.26455	18.1585	63.7976	60.5417	1.3245	40.8035	45.0335	72.956	NA	10	26	17	12	4	13	18	2	9.60809e-296	1.79969e-292	37.5274	Intergenic	25877	ENSMUSG00000021600	8030423J24Rik	RIKEN cDNA 8030423J24 gene	protein-coding
hyper	chr13	101764454	101769969	87.4055	43.4896	11.8492	74.4518	10.7351	75.6849	68.3333	35.0803	84.2105	NA	13	30	7	17	NA	6	13	NA	4.74826e-137	1.87762e-134	25.9521	Intergenic	-163830	ENSMUSG00000021629	Slc30a5	solute carrier family 30 (zinc transporter), member 5	protein-coding
hyper	chr14	15495533	15508011	0.568182	26.0838	11.7568	56.0762	56.9095	3.86029	51.675	69.4954	83.9139	3	6	7	11	18	8	11	7	7	1.23516411460312e-322	2.66415018206975e-319	41.1339	Intergenic	-33767	ENSMUSG00000021733	Slc4a7	solute carrier family 4, sodium bicarbonate cotransporter, member 7	protein-coding
hyper	chr14	47875879	47881148	5.55556	55.477	30.6569	81.8182	42.1875	38.7097	98.1818	51.3458	95.6044	6	13	7	1	10	9	1	17	5	8.17781e-22	1.71553e-20	20.9877	intron (NM_172598, intron 13 of 24)	18018	ENSMUSG00000037572	Wdhd1	WD repeat and HMG-box DNA binding protein 1	protein-coding
hyper	chr14	66323353	66329343	81.25	11.7647	1.38203	3.47826	23.6926	3.29114	47.7016	57.783	1.60256	NA	17	13	3	15	9	5	16	8	1.04002e-156	5.2501e-154	33.3574	intron (NM_001168318, intron 3 of 7)	41108	ENSMUSG00000022032	Scara5	scavenger receptor class A, member 5	protein-coding
hyper	chr14	101402310	101409329	21.2435	51.5982	5.47667	74.9303	82.2402	45.9184	96.2617	48.9519	50.4762	3	5	11	11	6	3	NA	15	8	4.91789e-185	3.43181e-182	51.2616	Intergenic	193466	ENSMUSG00000042888	Prr30	proline rich 30	protein-coding
hyper	chr14	116896510	116902565	68.7943	77.2586	19.2221	49.3435	80.9832	46.861	93.6491	85.363	24.4541	12	6	15	9	5	10	NA	2	3	9.71108e-156	4.83366e-153	29.2863	intron (NM_175500, intron 7 of 7)	-424981	ENSMUSG00000058571	Gpc6	glypican 6	protein-coding
hyper	chr15	34756800	34764078	9.38116	59.6026	24.2589	55.7203	74.2785	17.5862	36.771	23.2078	66.318	14	8	17	8	NA	3	11	20	7	4.30274e-161	2.32015e-158	22.6273	Intergenic	-6671	ENSMUSG00000050963	Kcns2	K+ voltage-gated channel, subfamily S, 2	protein-coding
hyper	chr15	41886002	41898341	5.40351	30.4147	0	41.0256	55.1611	0	3.50877	55.8188	10.3896	8	5	7	1	8	4	10	11	3	1.27524e-153	6.25993e-151	29.694	Intergenic	-190906	ENSMUSG00000042895	Abra	actin-binding Rho activating protein	protein-coding
hyper	chr16	94847546	94853844	4.3659	73.2871	17.7465	69.3182	8.16327	88.9447	73.5399	97.9798	83.4022	8	6	8	5	2	10	16	NA	14	0	0	40.8529	intron (NM_001347731, intron 1 of 10)	17669	ENSMUSG00000022897	Dyrk1a	dual-specificity tyrosine-(Y)-phosphorylation regulated kinase 1a	protein-coding
hyper	chr16	95927817	95931380	0	31.2102	91.3043	10.6838	90.2827	100	24.2308	19.2982	NA	7	13	1	5	3	NA	7	1	NA	6.94675e-91	1.47598e-88	44.993	intron (NM_011809, intron 2 of 9)	5585	ENSMUSG00000022895	Ets2	E26 avian leukemia oncogene 2, 3' domain	protein-coding
hyper	chr17	9481314	9490326	5.95313	6.37191	12.9609	11.5917	70.4098	4.14747	36.6721	7.34597	66.8542	18	13	20	6	6	4	9	7	11	0	0	42.4857	Intergenic	-124933	ENSMUSG00000097049	6530411M01Rik	RIKEN cDNA 6530411M01 gene	ncRNA
hyper	chr17	59690827	59701099	15.8228	42.2619	8.39695	79.0476	42.0792	22.0225	39.0438	48.9933	47.9396	2	7	10	NA	6	5	11	1	4	1.68839e-126	5.97889e-124	29.9467	Intergenic	-543218	ENSMUSG00000024228	Nudt12	nudix (nucleoside diphosphate linked moiety X)-type motif 12	protein-coding
hyper	chr17	65360104	65365442	0	9.44882	0.353357	NA	0	15.1899	61.3003	0	8.48153	9	13	8	NA	1	2	11	10	22	1.13709e-111	3.37233e-109	27.2158	Intergenic	-177362	ENSMUSG00000024088	4930583I09Rik	RIKEN cDNA 4930583I09 gene	protein-coding
hyper	chr17	85900161	85905689	8.03043	5.84416	34.9315	23.1509	69.9275	4.93671	2.07792	58.5849	66.1765	9	8	8	16	3	21	8	14	12	6.9292e-117	2.19202e-114	27.2052	Intergenic	114811	ENSMUSG00000093460	Six3os1	SIX homeobox 3, opposite strand 1	ncRNA
hyper	chr18	5060560	5064791	30.2567	14.4628	0	100	15.4472	16.8081	19.3093	18.7952	75.244	20	7	NA	NA	10	18	27	13	25	3.30882e-65	4.32931e-63	20.6279	intron (NM_001347449, intron 7 of 30)	16089	ENSMUSG00000024236	Svil	supervillin	protein-coding
hyper	chr18	34802776	34807307	35.8804	44.3836	25.8454	46.9697	63.2371	NA	29.7297	57.5342	85.1216	7	13	9	1	22	NA	4	15	6	2.45833e-71	3.58563e-69	31.0913	intron (NM_178347, intron 3 of 15)	6348	ENSMUSG00000024370	Cdc23	CDC23 cell division cycle 23	protein-coding
hyper	chr18	82114179	82118744	14.6067	44.1648	1.50659	77.9064	0.221239	19.4175	64.5982	30.1075	0.60423	4	7	15	15	12	2	28	14	13	8.17079e-119	2.69249e-116	35.0751	Intergenic	72357	ENSMUSG00000093036	Mir5127	microRNA 5127	ncRNA
hyper	chr19	4812009	4818857	30.9434	6.85358	6.76157	45.2282	4.16667	28.2609	14.0288	46.8456	NA	NA	12	7	7	13	NA	1	10	NA	1.1555e-56	1.18681e-54	20.6599	Intergenic	-3799	ENSMUSG00000006456	Rbm14	RNA binding motif protein 14	protein-coding
hyper	chr19	20497186	20505762	5.59441	58.3016	22.1318	59.309	59.7279	48.6527	35.1544	61.9976	47.006	17	4	16	2	13	13	17	3	2	2.75743e-95	6.17195e-93	22.9926	Intergenic	21696	ENSMUSG00000094732	1500015L24Rik	RIKEN cDNA 1500015L24 gene	ncRNA
hyper	chr19	21006827	21015044	21.6578	0.342466	6	75	0	26.009	1.14449	67.9321	NA	9	9	16	NA	NA	5	13	10	NA	2.9915e-107	8.18954e-105	28.6822	intron (NM_028953, intron 2 of 20)	17756	ENSMUSG00000024749	Tmc1	transmembrane channel-like gene family 1	protein-coding
hyper	chr19	30469696	30476127	11.4035	17.2638	34.0498	60.6583	67.3759	94.7712	32.3661	37.722	48.1928	7	14	11	4	6	NA	17	15	4	2.41938e-78	4.07106e-76	21.8131	Intergenic	141257		Ppp1r2-ps3	protein phosphatase 1, regulatory (inhibitor) subunit 2, pseudogene 3	pseudo
hyper	chr19	37578591	37584104	73.3333	8.21326	4.57026	88.5246	12.8205	11.0368	33.1434	18.4447	0	NA	12	31	NA	6	4	33	17	1	3.82433e-94	8.37562e-92	20.713	Intergenic	41604		1700122C19Rik	RIKEN cDNA 1700122C19 gene	ncRNA
hyper	chrX	80631957	80647101	16.6667	39.2835	15.3573	57.6336	14.1026	9.375	27.7311	9.27419	74.2554	1	13	5	14	1	2	1	4	15	5.08465e-205	4.36041e-202	31.5215	intron (NM_007868, intron 6 of 78)	93734	ENSMUSG00000035522	Tsga8	testis specific gene A8	protein-coding
hypo	chr1	4468781	4472812	52.1277	48.6486	100	85.9649	39.4737	0.645161	11.5523	70	10.2996	5	7	2	1	12	1	15	NA	14	1.10805e-56	1.14137e-54	-38.1918	Intergenic	16638	ENSMUSG00000025902	Sox17	SRY (sex determining region Y)-box 17	protein-coding
hypo	chr1	21124550	21131759	14.4531	26.5517	40.553	1.53846	0	6.27615	3.75361	2.06718	8.73786	14	12	2	1	3	24	15	17	10	1.60225e-58	1.7332e-56	-21.7966	Intergenic	-58849	ENSMUSG00000041779	Tram2	translocating chain-associating membrane protein 2	protein-coding
hypo	chr1	95578588	95582205	73.4539	10.3896	25.4464	93.75	29.717	NA	9.42857	62.5275	13.5204	16	7	13	NA	14	NA	49	19	12	1.20532e-103	3.07499e-101	-28.5452	Intergenic	-1755	ENSMUSG00000026278	Bok	BCL2-related ovarian killer	protein-coding
hypo	chr1	153841656	153846035	49.569	23.6111	15.7895	10.7143	48.4375	14.2216	NA	23.0366	NA	10	11	3	2	5	18	NA	3	NA	1.22187e-26	3.58786e-25	-24.6062	intron (NM_197990, intron 2 of 5)	93604	ENSMUSG00000032666	1700025G04Rik	RIKEN cDNA 1700025G04 gene	protein-coding
hypo	chr1	156925786	156930319	53.2164	34.2742	64.7446	20.6872	51.9417	35.8974	24.7536	26.874	26.283	3	7	11	8	4	10	26	31	14	4.64615e-75	7.30028e-73	-27.9468	Intergenic	18713	ENSMUSG00000056708	Ier5	immediate early response 5	protein-coding
hypo	chr1	167999050	168003732	54.9587	2.16606	97.1429	0.265604	0	NA	NA	0.379075	8.91745	9	11	NA	6	4	NA	NA	29	28	1.18068e-201	9.44245e-199	-32.1406	Intergenic	56638	ENSMUSG00000026564	Dusp27	dual specificity phosphatase 27 (putative)	protein-coding
hypo	chr1	171435442	171440514	10.1523	59.5238	10.8696	15.5477	NA	11.0032	12.2987	10.9402	24.4755	2	16	7	7	NA	17	16	8	1	1.61124e-58	1.74028e-56	-24.9408	intron (NM_023284, intron 10 of 13)	23617	ENSMUSG00000026683	Nuf2	NUF2, NDC80 kinetochore complex component	protein-coding
hypo	chr1	172315880	172321092	64.9802	18.018	27.3256	83.9623	38.4154	20.2715	38.4199	16.3036	28.6331	14	9	6	NA	6	32	5	25	11	5.73038e-86	1.10237e-83	-26.5185	intron (NM_027528, intron 3 of 7)	79494	ENSMUSG00000042800	Spata46	spermatogenesis associated 46	protein-coding
hypo	chr1	191899849	191901685	22.8062	0	0	0.712251	NA	0	2.90909	0	0.497512	38	5	5	32	NA	1	24	12	15	4.26455e-107	1.15855e-104	-20.8801	Intergenic	93792	ENSMUSG00000010175	Prox1	prospero homeobox 1	protein-coding
hypo	chr2	152481222	152484959	88.8889	62.9545	47.2987	40.8795	44.3535	8.64023	0	0.189753	28.3505	NA	21	27	32	15	31	10	15	7	3.52554e-117	1.12529e-114	-21.5558	Intergenic	-12106	ENSMUSG00000019188	H13	histocompatibility 13	protein-coding
hypo	chr2	165180786	165184120	49.6437	9.27273	60.1703	4.00763	42.1769	0.199005	11.9924	4.10557	11.8477	9	12	23	19	25	26	27	20	15	3.64754e-158	1.92314e-155	-29.6582	intron (NM_001005425, intron 4 of 4)	5166	ENSMUSG00000056824	Zfp663	zinc finger protein 663	protein-coding
hypo	chr2	168929763	168933372	53.8278	52.0286	91.25	95.9514	82.7397	43.0147	36.6337	17.6647	15.8126	11	9	1	1	1	21	19	12	24	6.57253e-56	6.56126e-54	-22.2208	Intergenic	127799	ENSMUSG00000086348	1700017J07Rik	RIKEN cDNA 1700017J07 gene	ncRNA
hypo	chr2	170387790	170391446	15.443	54.2857	38.3751	100	46.0784	0.392157	2.03313	4.57921	84.5455	7	13	20	NA	4	35	22	20	NA	6.84529e-206	6.01522e-203	-32.8808	Intergenic	37899	ENSMUSG00000043583	4930470P17Rik	RIKEN cDNA 4930470P17 gene	ncRNA
hypo	chr2	179484063	179488888	49.7297	56.4073	90.1053	8.16456	1.222	28.3186	3.58974	2.96296	NA	28	13	3	9	13	8	14	7	NA	0	0	-53.8143	intron (NM_001316723, intron 2 of 5)	224875	ENSMUSG00000039117	Taf4	TATA-box binding protein associated factor 4	protein-coding
hypo	chr3	52448833	52453215	23.9035	39.527	43.2836	4.25824	93.75	6.01399	7.40402	7.27884	18.2979	7	5	1	21	NA	13	18	22	5	5.41086e-59	5.89791e-57	-22.8404	Intergenic	-92622	ENSMUSG00000102785	Gm2447	predicted gene 2447	ncRNA
hypo	chr3	97736818	97741280	72.5159	0.533333	5.26316	4.19162	9.43396	0.798403	35.873	17.6471	0.769231	1	15	9	7	11	15	4	23	9	2.12947e-40	1.25994e-38	-20.893	intron (NM_001033779, intron 1 of 1)	4953		Gm5544	predicted gene 5544	protein-coding
hypo	chr4	23903913	23911375	73.3364	81.6079	87.096	71.2563	31.2373	37.5631	7.5	0.518135	66.8036	9	10	8	29	12	17	1	12	19	8.66661e-260	1.20955e-256	-21.2494	Intergenic	-515965	ENSMUSG00000045751	Mms22l	MMS22-like, DNA repair protein	protein-coding
hypo	chr4	45294420	45297751	84.0678	75.2137	71.7984	21.0453	49.1344	44.3142	33.9442	36.7939	66.4384	2	19	9	23	20	30	22	40	1	0	0	-41.5021	intron (NM_001081172, intron 15 of 15)	-13954	ENSMUSG00000035601	Trmt10b	tRNA methyltransferase 10B	protein-coding
hypo	chr4	59012788	59016027	97.1429	45.5497	23.2747	100	9.66184	NA	100	4.01506	1.97857	NA	10	25	NA	27	NA	NA	42	27	1.0255e-68	1.44254e-66	-22.8874	Intergenic	-1657	ENSMUSG00000070972	Dnajc25	DnaJ heat shock protein family (Hsp40) member C25	protein-coding
hypo	chr4	104151563	104158821	20	63.9797	5.38173	4.1989	0	2.94574	2.86924	16.6667	2.72727	2	15	11	18	NA	15	7	7	5	0	0	-37.3389	intron (NR_104385, intron 2 of 15)	115049	ENSMUSG00000028519	Dab1	disabled 1	protein-coding
hypo	chr4	118694771	118698895	0.634921	68.1159	0.355872	NA	0	1.07817	NA	2.1097	NA	11	11	6	NA	6	18	NA	11	NA	1.84728e-115	5.74172e-113	-39.9024	Intergenic	44883	ENSMUSG00000066060	Gm12866	predicted gene 12866	ncRNA
hypo	chr4	124010016	124015910	83.6066	0	54.5455	NA	87.8661	0.448934	6.21469	0.8	97.7273	1	5	10	NA	1	20	12	3	1	1.76597e-21	3.60062e-20	-22.8341	Intergenic	150239		1700057H15Rik	RIKEN cDNA 1700057H15 gene	ncRNA
hypo	chr4	131987332	131992187	95.6522	1.42857	47.7707	4.70127	0.775194	4.80274	NA	7.44501	3.125	NA	11	7	11	7	7	NA	19	2	6.55636e-74	9.99287e-72	-28.0042	Intergenic	-11399	ENSMUSG00000066043	Phactr4	phosphatase and actin regulator 4	protein-coding
hypo	chr4	134528714	134532972	45.5151	23.5294	100	1.91119	22.2222	2.02312	92.1053	0.377929	2.91886	14	25	NA	11	3	23	NA	25	33	0	0	-34.4994	Intergenic	43948	ENSMUSG00000028821	Syf2	SYF2 homolog, RNA splicing factor (S. cerevisiae)	protein-coding
hypo	chr5	77963986	77967424	46.012	24.1	25.3958	4.10959	7.33333	2.03252	17.6471	5.96628	22.6837	32	34	37	14	18	21	16	51	25	3.43877e-208	3.17875e-205	-26.5151	Intergenic	71192	ENSMUSG00000107232	1700017L05Rik	RIKEN cDNA 1700017L05 gene	ncRNA
hypo	chr5	106810428	106814637	36.3458	11.0778	94	81.4815	8.94309	NA	NA	17.3913	1.14286	14	9	2	NA	14	NA	NA	6	11	3.39768e-30	1.22948e-28	-23.4224	Intergenic	62174	ENSMUSG00000105508	Gm32921	predicted gene, 32921	ncRNA
hypo	chr5	118782113	118788248	81.5024	16.1066	64.9318	68.8202	29.5218	76.7123	NA	8.80503	24.5421	NA	20	5	4	28	NA	NA	45	24	2.21826e-169	1.29419e-166	-33.1281	Intergenic	89945	ENSMUSG00000032840	2410131K14Rik	RIKEN cDNA 2410131K14 gene	protein-coding
hypo	chr5	119292271	119297916	31.7372	1.0989	78.1609	37.2093	1.13636	0.547945	1.47783	0.886525	18.4685	13	9	NA	NA	10	11	2	20	16	2.07876e-110	6.03923e-108	-24.1731	Intergenic	-107254	ENSMUSG00000107144	4930413E15Rik	RIKEN cDNA 4930413E15 gene	ncRNA
hypo	chr5	120230572	120234386	0.322581	56.3396	0	0.94697	5.06329	0	0	0.420168	0	13	15	NA	12	8	1	NA	12	5	3.37897e-157	1.74281e-154	-34.3267	Intergenic	-52193	ENSMUSG00000018263	Tbx5	T-box 5	protein-coding
hypo	chr5	121485622	121488956	33.7662	67.8571	65.5556	17.8368	58.5106	11.5556	46.7742	31.25	96.1538	6	9	5	9	NA	10	35	21	NA	1.59126e-88	3.19949e-86	-33.0534	Intergenic	-27188	ENSMUSG00000029608	Rph3a	rabphilin 3A	protein-coding
hypo	chr5	129557934	129562259	33.683	0.310559	31.6872	2.71669	1.36986	4.3131	9.58333	0	0	7	19	9	11	4	6	10	14	14	1.26906e-135	4.90917e-133	-23.4187	Intergenic	34066	ENSMUSG00000029430	Ran	RAN, member RAS oncogene family	protein-coding
hypo	chr5	146135750	146148868	41.3764	30.3905	6.41026	3.76984	0.726392	3.45622	1.81066	19.0551	18.5235	6	12	10	7	6	5	16	12	8	1.70398e-141	7.21939e-139	-20.0061	exon (NM_001100180, exon 11 of 13)	36170	ENSMUSG00000070419	Cyp3a57	cytochrome P450, family 3, subfamily a, polypeptide 57	protein-coding
hypo	chr5	147284229	147292254	17.6471	47.0517	4.84293	0	2.50836	2.94118	NA	1.73333	0	1	10	7	NA	10	24	NA	9	NA	1.9193e-147	8.81363e-145	-24.2285	Intergenic	-5277	ENSMUSG00000096344	Gm6408	predicted gene 6408	protein-coding
hypo	chr6	18118498	18120405	57.3499	2.06186	9.67283	0	NA	4.62963	0	1.9084	NA	12	5	23	2	NA	7	11	14	NA	6.20505e-40	3.62018e-38	-24.8908	Intergenic	-1235	ENSMUSG00000041301	Cftr	cystic fibrosis transmembrane conductance regulator	protein-coding
hypo	chr6	29954108	29959243	52.43	16.7702	43.9252	66.6667	27.8607	18.8889	20.9476	34.949	55.7377	24	4	7	NA	16	9	11	10	1	3.19135e-42	2.01735e-40	-21.1664	Intergenic	21347	ENSMUSG00000045709	Smkr-ps	smal lysine rich protein 1, pseudogene	ncRNA
hypo	chr6	37271987	37276045	71.7635	0	0	34.0741	94.2029	30.8397	23.3865	25	64.9151	19	8	NA	1	2	18	31	13	20	8.71646e-77	1.42954e-74	-24.7277	Intergenic	-24040	ENSMUSG00000038665	Dgki	diacylglycerol kinase, iota	protein-coding
hypo	chr6	53767862	53768381	32.9493	33.3333	66.6667	53.3333	NA	3.20856	NA	0.419727	4.68085	39	21	2	13	NA	46	NA	33	25	2.22932e-103	5.66708e-101	-30.2344	exon (NM_025817, exon 1 of 1)	2697	ENSMUSG00000043496	Tril	TLR4 interactor with leucine-rich repeats	protein-coding
hypo	chr6	70998578	71000525	48.5714	0.45045	66.5461	NA	0.643777	2.25989	0	0	12.1951	NA	9	6	NA	8	32	35	9	2	1.92374e-209	1.80167e-206	-46.2654	Intergenic	92952	ENSMUSG00000055874	Foxi3	forkhead box I3	protein-coding
hypo	chr6	119314965	119320803	16.4706	10.8295	65.0388	10.2564	17.4	14.8352	30.2752	10.729	20.0573	5	6	24	NA	10	15	4	15	8	5.52356e-75	8.64076e-73	-24.5672	intron (NM_197985, intron 2 of 7)	-37100	ENSMUSG00000055003	Lrtm2	leucine-rich repeats and transmembrane domains 2	protein-coding
hypo	chr6	127326613	127332523	94.2584	0	55.2975	13.5227	84.0502	0	15.8706	0.440917	35.6322	NA	18	10	19	NA	8	28	24	23	7.01674e-78	1.16964e-75	-20.3248	Intergenic	-67290	ENSMUSG00000037997	Parp11	poly (ADP-ribose) polymerase family, member 11	protein-coding
hypo	chr6	142814667	142819976	100	89.4386	76.8466	37.6712	10.8696	57.6286	31.252	26.8519	NA	NA	6	11	3	8	12	19	1	NA	0	0	-46.1825	intron (NM_011374, intron 3 of 4)	54571	ENSMUSG00000072683	Gm7457	predicted gene 7457	ncRNA
hypo	chr6	143967678	143972267	78.5185	13.6054	97.3214	NA	27.0936	19.5652	20.1646	11.3874	0	8	8	1	NA	15	7	10	12	1	2.33205e-41	1.43342e-39	-30.0618	intron (NM_001113559, intron 6 of 13)	-74347	ENSMUSG00000041540	Sox5	SRY (sex determining region Y)-box 5	protein-coding
hypo	chr7	6871167	6877341	55.2981	71.5347	28.5714	0	44.2857	1.14943	0.561167	59.0289	32.8021	26	9	2	1	14	19	8	9	13	1.27318e-147	5.88456e-145	-22.9795	intron (NM_001290994, intron 4 of 8)	55119	ENSMUSG00000108043	Zim3	zinc finger, imprinted 3	ncRNA
hypo	chr7	36783650	36794904	40.6788	3.16742	42.5284	0.881834	65.9193	2.00669	3.50877	7.93651	100	13	7	26	4	6	5	16	14	NA	5.99942e-116	1.87292e-113	-21.8203	Intergenic	-201269	ENSMUSG00000044452	Zfp507	zinc finger protein 507	protein-coding
hypo	chr7	72760903	72766034	76.0405	45.5919	95.2381	98.5915	34.3956	57.8698	39.8237	10.6383	0	25	21	NA	NA	27	15	38	10	5	1.35692e-197	1.00607e-194	-29.8803	non-coding (NR_131060, exon 8 of 8)	-26315	ENSMUSG00000030515	Tarsl2	threonyl-tRNA synthetase-like 2	protein-coding
hypo	chr7	88224503	88228988	50.1241	10.5263	87.0229	25.8575	61.2245	0	8.11339	18.3661	16.5644	6	15	NA	12	NA	6	26	20	20	1.53316e-50	1.28536e-48	-23.6153	intron (NM_054085, intron 5 of 13)	24260	ENSMUSG00000038763	Alpk3	alpha-kinase 3	protein-coding
hypo	chr7	119765613	119772625	0.265957	0.302115	54.503	11.4387	1.31579	0	0.326264	0.269179	0.347222	11	3	7	17	2	2	19	9	3	9.30618e-214	9.07388e-211	-28.6231	Intergenic	-53715	ENSMUSG00000055320	Tead1	TEA domain family member 1	protein-coding
hypo	chr7	136805842	136810681	100	1.03434	61.8593	85.1852	5.80913	1.27085	4.32024	0.85796	2.89017	NA	35	13	NA	15	17	52	16	31	0	0	-25.686	Intergenic	72885	ENSMUSG00000042055	Wdr11	WD repeat domain 11	protein-coding
hypo	chr7	142199488	142204240	18.5185	76.5753	34	8.65874	19.0476	10.1626	12.9161	14.7059	17.4699	6	5	2	4	3	10	8	8	12	4.99575e-172	3.01345e-169	-46.7123	intron (NM_001033420, intron 29 of 51)	-71751	ENSMUSG00000073805	Fam196a	family with sequence similarity 196, member A	protein-coding
hypo	chr7	148364386	148369755	39.386	66.2198	29.0323	7.44102	5.86907	3.26087	11.9433	56.546	NA	13	16	4	16	17	3	18	2	NA	1.71083e-92	3.67895e-90	-26.4581	Intergenic	-8321	ENSMUSG00000038650	Rnh1	ribonuclease/angiogenin inhibitor 1	protein-coding
hypo	chr8	13994056	13998860	79.0323	20.7865	84.3273	28.5319	64.2553	3.63636	78.8889	6.59164	43.9781	2	14	6	10	14	1	5	16	8	6.28537e-37	3.22319e-35	-22.3092	intron (NR_131137, intron 1 of 2)	-2482	ENSMUSG00000110058	Gm5907	predicted gene 5907	ncRNA
hypo	chr8	29890070	29897270	58.1214	0	100	0	3.61174	0	2.61438	37.9822	20.8211	11	7	NA	4	15	2	4	4	7	1.2978e-178	8.47476e-176	-36.019	intron (NM_001347498, intron 4 of 14)	436438	ENSMUSG00000063626	Unc5d	unc-5 netrin receptor D	protein-coding
hypo	chr8	35110034	35114346	0	44.9004	77.7778	6.58385	21.7172	0.152207	0.992063	26.6796	38.5813	6	7	NA	11	25	22	20	17	19	1.49225e-47	1.1421e-45	-21.7011	Intergenic	58678	ENSMUSG00000031516	Dctn6	dynactin 6	protein-coding
hypo	chr8	45781932	45785325	43.9636	1.54242	78.1333	5.25452	19.2982	6.23003	42.2535	7.19697	24.3697	5	24	NA	23	8	16	8	12	11	4.56327e-81	8.03969e-79	-27.6908	Intergenic	-251933	ENSMUSG00000070047	Fat1	FAT atypical cadherin 1	protein-coding
hypo	chr8	49473717	49477657	81.749	22.8178	37.4613	90.9091	39.9142	0.775194	4.41031	9.72222	42.2594	7	27	12	NA	10	20	39	7	8	3.17944e-108	8.87473e-106	-28.0397	intron (NM_001145937, intron 4 of 26)	280320	ENSMUSG00000031562	Dctd	dCMP deaminase	protein-coding
hypo	chr8	49751518	49756691	56.1722	4.4335	82.6087	5.61036	0.44843	53.0351	13.1579	27.5626	37.218	18	30	1	22	15	14	6	18	5	7.21882e-93	1.56176e-90	-23.2297	intron (NM_001145937, intron 1 of 26)	5939	ENSMUSG00000031561	Tenm3	teneurin transmembrane protein 3	protein-coding
hypo	chr8	106669234	106673948	65.5858	28.5714	63.6472	5.49451	1.36054	30.647	40.641	57.0048	88.2353	8	9	20	3	10	33	14	13	NA	3.36489e-129	1.25396e-126	-23.4859	Intergenic	-22822	ENSMUSG00000031872	Bean1	brain expressed, associated with Nedd4, 1	protein-coding
hypo	chr8	112955412	112958825	96.9697	87.4757	66.6252	17.0732	86.5854	0	7.63889	77.6873	86.0301	NA	9	14	1	2	4	28	8	8	2.8659e-89	5.79513e-87	-25.5496	intron (NM_172916, intron 19 of 86)	69137		Gm21283	predicted gene, 21283	ncRNA
hypo	chr8	122554992	122559529	97.9167	45.1852	63.0299	NA	9.05923	15.5556	42.5875	55.2553	NA	1	5	7	NA	6	7	15	12	NA	1.5138e-54	1.4541e-52	-20.3185	intron (NM_001310635, intron 12 of 14)	40923	ENSMUSG00000031825	Crispld2	cysteine-rich secretory protein LCCL domain containing 2	protein-coding
hypo	chr8	126482891	126487118	56.669	48.8528	100	96.5517	NA	51.3812	19.0025	38.0054	28.5714	18	12	NA	NA	NA	6	20	4	NA	6.95501e-88	1.3783e-85	-28.2489	intron (NM_019552, intron 8 of 12)	-11840	ENSMUSG00000039509	Nup133	nucleoporin 133	protein-coding
hypo	chr8	127397670	127400883	52.8736	25.8621	95	26.8804	20.7317	18.5185	22.5602	14.5401	93.4783	6	9	NA	20	7	11	21	18	NA	8.30803e-14	8.04445e-13	-22.7591	intron (NM_010322, intron 4 of 15)	12344	ENSMUSG00000031985	Gnpat	glyceronephosphate O-acyltransferase	protein-coding
hypo	chr8	127999188	128003997	64.2496	80.117	88.1481	33.2893	42.7221	72.5462	27.1478	49.7878	43.6667	10	5	NA	30	5	9	8	13	15	4.36817e-117	1.38802e-114	-32.6061	intron (NM_001081337, intron 3 of 20)	15017	ENSMUSG00000001995	Sipa1l2	signal-induced proliferation-associated 1 like 2	protein-coding
hypo	chr9	61299861	61304761	78.75	42.8191	76.5211	28.9355	56.7016	23.9348	9.06217	69.7732	47.0046	3	21	5	2	9	16	19	14	37	6.12803e-189	4.3618e-186	-25.6164	Intergenic	82138	ENSMUSG00000032280	Tle3	transducin-like enhancer of split 3	protein-coding
hypo	chr9	95485833	95490573	11.8147	2.89116	81.4404	NA	19.1667	0.963855	31.7536	36.7188	4.04709	23	24	11	NA	4	17	6	27	22	1.06241e-223	1.21968e-220	-30.8316	Intergenic	27967	ENSMUSG00000064225	Paqr9	progestin and adipoQ receptor family member IX	protein-coding
hypo	chr9	98970708	98975070	100	18.4524	46.5672	NA	16.0804	NA	36.1111	10.0694	26.3158	NA	7	5	NA	6	NA	1	7	3	4.19427e-17	5.76998e-16	-22.1025	intron (NM_029094, intron 9 of 23)	-36780	ENSMUSG00000044860	Gm1123	predicted gene 1123	protein-coding
hypo	chr9	108243599	108249688	47.5704	11.9883	4.16667	2.62467	1.45349	2.34375	7.69231	3.01418	3.59712	17	8	3	6	14	4	12	11	19	0	0	-41.4246	Intergenic	-3518	ENSMUSG00000032612	Usp4	ubiquitin specific peptidase 4 (proto-oncogene)	protein-coding
hypo	chr9	114792180	114797369	31.7808	47.1324	0.75188	0	21.9246	0.230681	4.29448	6.68414	9.46292	9	22	14	1	15	20	11	22	17	4.26587e-137	1.70581e-134	-24.3788	Intergenic	-41505	ENSMUSG00000041012	Cmtm8	CKLF-like MARVEL transmembrane domain containing 8	protein-coding
hypo	chr10	12246312	12254546	47.0117	7.69231	79.1687	NA	15.873	16.4516	9.16129	4.57875	36.3636	15	16	6	NA	4	15	15	10	2	0	0	-49.8355	intron (NM_011682, intron 51 of 73)	331104	ENSMUSG00000019820	Utrn	utrophin	protein-coding
hypo	chr10	59401631	59406296	0	28.8889	0	1.96464	10.3591	5.92105	0	1.69581	0.0880282	16	NA	16	26	33	29	11	10	35	9.97601e-33	4.21625e-31	-20.437	Intergenic	10554	ENSMUSG00000020108	Ddit4	DNA-damage-inducible transcript 4	protein-coding
hypo	chr10	74931177	74937010	71.5438	67.723	44.4892	35.0043	48.8889	0	0.687285	38.6155	33.0579	6	10	12	27	3	1	8	12	2	9.76992e-88	1.92632e-85	-20.7393	Intergenic	21839		4933407G14Rik	RIKEN cDNA 4933407G14 gene	ncRNA
hypo	chr10	118919254	118922400	96.5779	77.6471	19.7802	47.4359	32.6733	37.6543	40.9091	90.0524	NA	3	5	5	7	19	13	1	4	NA	1.01143e-31	4.00619e-30	-28.1386	intron (NM_133442, intron 1 of 21)	29737	ENSMUSG00000034813	Grip1	glutamate receptor interacting protein 1	protein-coding
hypo	chr11	5907191	5907947	27.541	20	50	15.9091	5.78512	0	NA	14.2857	NA	22	7	1	7	7	10	NA	1	NA	2.82678e-12	2.26939e-11	-20.9951	intron (NM_007595, intron 3 of 20)	51808	ENSMUSG00000002741	Ykt6	YKT6 v-SNARE homolog (S. cerevisiae)	protein-coding
hypo	chr11	23072380	23079279	36.4718	0.550964	0	2.80374	0.641026	2	3.75691	14.4299	4.03226	15	12	NA	17	15	10	10	16	4	1.56403e-157	8.12587e-155	-24.3208	Intergenic	23690	ENSMUSG00000086366	1700061J23Rik	RIKEN cDNA 1700061J23 gene	ncRNA
hypo	chr11	63848741	63851633	20.5607	14.346	48.324	15.9475	11.6883	19.2547	NA	31.5789	14.9333	4	8	24	19	5	13	NA	10	4	4.45058e-35	2.10627e-33	-21.5872	intron (NM_178379, intron 4 of 6)	42787	ENSMUSG00000042148	Cox10	cytochrome c oxidase assembly protein 10	protein-coding
hypo	chr11	68767745	68770285	0	83.6275	0	0	7.38462	0.854701	NA	14.5992	66.3292	25	16	6	1	29	4	NA	40	50	8.26634e-138	3.34307e-135	-24.9786	intron (NM_177566, intron 1 of 15)	1345	ENSMUSG00000052921	Arhgef15	Rho guanine nucleotide exchange factor (GEF) 15	protein-coding
hypo	chr11	99501376	99506266	43.2642	37.5	53.2319	72.3502	32.7526	18.1373	8.4131	45.5487	95.3846	11	5	NA	NA	13	12	19	5	NA	2.79301e-37	1.44898e-35	-21.0732	TTS (NM_029613)	1582	ENSMUSG00000045109	Krtap4-7	keratin associated protein 4-7	protein-coding
hypo	chr11	109807214	109812321	62.5	79.9853	63.9145	46.1538	22.8856	49.5833	24.4604	53.9683	85.9649	8	7	16	1	16	9	5	8	NA	8.11926e-40	4.70612e-38	-21.9152	intron (NM_013851, intron 25 of 38)	47362	ENSMUSG00000020620	Abca8b	ATP-binding cassette, sub-family A (ABC1), member 8b	protein-coding
hypo	chr11	110427208	110431246	95.5556	26.4095	1.42857	NA	NA	3.14961	0.263852	10.4061	0.610687	NA	25	8	NA	NA	6	9	13	20	2.00684e-62	2.42516e-60	-22.745	Intergenic	168791	ENSMUSG00000020623	Map2k6	mitogen-activated protein kinase kinase 6	protein-coding
hypo	chr11	111978822	111985682	26.9643	9.26641	24.5614	0.991736	1.21951	0	0.522193	3.48837	3.10078	7	8	11	17	11	4	9	3	1	6.70035e-130	2.52337e-127	-23.518	Intergenic	590418	ENSMUSG00000041674	BC006965	cDNA sequence BC006965	ncRNA
hypo	chr11	112805551	112810179	86.8421	43.2836	77.4346	16.9206	74.6196	32.002	13.7223	38.315	56.4165	1	9	5	11	8	31	25	36	7	1.06072e-295	1.9359e-292	-39.0699	Intergenic	-121423		1700012H19Rik	RIKEN cDNA 1700012H19 gene	ncRNA
hypo	chr12	108731412	108737338	52.9672	56.5	72.5494	11.3043	29.2562	24.4647	33.7389	30.1067	67.5676	13	16	24	9	7	27	27	8	1	0	0	-38.0866	Intergenic	239323	ENSMUSG00000085641	4930465M20Rik	RIKEN cDNA 4930465M20 gene	ncRNA
hypo	chr13	8447889	8458673	80.4632	67.893	29.4444	20.1581	87.8232	27.9188	15.7895	16.9014	88.6792	10	7	3	4	1	11	1	16	NA	4.32409e-101	1.0724e-98	-25.8025	intron (NM_001289530, intron 1 of 9)	251169	ENSMUSG00000052551	Adarb2	adenosine deaminase, RNA-specific, B2	protein-coding
hypo	chr13	12786109	12791413	5.66038	49.2063	47.1591	86.8421	9.62567	17.3913	3.62319	NA	8	5	7	3	NA	6	2	10	NA	2	6.04497e-31	2.28017e-29	-23.7033	Intergenic	-46099		Gpr137b-ps	G protein-coupled receptor 137B, pseudogene	pseudo
hypo	chr13	93806411	93810020	31.9728	19.084	33.9286	7.89474	4.72973	4	6.13811	3.58566	1.8412	7	10	1	8	10	12	8	18	26	7.06785e-39	3.95499e-37	-23.0968	Intergenic	-35043	ENSMUSG00000114382	Gm4814	predicted gene 4814	ncRNA
hypo	chr13	95440530	95444672	51.2037	6.63176	100	17.4603	16.25	62.8571	1.17172	31.1298	38.2514	21	18	NA	2	9	15	27	24	4	1.35154e-138	5.4971e-136	-24.5668	Intergenic	-116297	ENSMUSG00000042043	Tbca	tubulin cofactor A	protein-coding
hypo	chr13	101556801	101560291	81.4159	31.1947	79.5753	27.4648	67.659	58.1583	20.3252	5.83851	58.1754	NA	12	6	1	3	13	25	37	18	1.67009e-88	3.34854e-86	-28.8068	Intergenic	-2105	ENSMUSG00000041431	Ccnb1	cyclin B1	protein-coding
hypo	chr13	108449853	108453856	7.38916	34.1176	58.6538	22.0217	0	0	0	31.8408	20.3261	10	7	10	6	11	2	3	6	13	7.41344e-52	6.50644e-50	-26.0821	Intergenic	-25622	ENSMUSG00000102000	1700006H21Rik	RIKEN cDNA 1700006H21 gene	ncRNA
hypo	chr14	66916627	66920330	42.6966	9.87124	36.7925	NA	10.8696	12.212	NA	2.18103	17.1429	9	8	12	NA	6	13	NA	14	8	2.55062e-36	1.27223e-34	-20.7212	intron (NM_029979, intron 1 of 5)	-2513	ENSMUSG00000085984	1700001G11Rik	RIKEN cDNA 1700001G11 gene	ncRNA
hypo	chr14	117752611	117760993	84.4082	34.7426	9.80176	19.3333	21.6802	0.759494	0.380952	18.9369	88.8031	2	7	13	4	5	4	8	3	1	6.74973e-57	6.98301e-55	-21.6014	intron (NM_001079844, intron 2 of 9)	432283	ENSMUSG00000058571	Gpc6	glypican 6	protein-coding
hypo	chr14	117768245	117774080	55.1181	0.943396	39.9297	10.9375	29.1457	15.3086	45.4545	26.9333	0	17	1	10	10	NA	12	NA	16	1	1.7207e-71	2.54099e-69	-27.3897	intron (NM_001079844, intron 2 of 9)	446644	ENSMUSG00000058571	Gpc6	glypican 6	protein-coding
hypo	chr15	36583363	36587895	77.5393	54.9724	75.9388	90.8235	61.2457	25.0158	38.9021	49.1979	84.6457	2	10	6	1	25	14	21	7	NA	1.54938e-75	2.44526e-73	-22.5938	Intergenic	-46901	ENSMUSG00000022283	Pabpc1	poly(A) binding protein, cytoplasmic 1	protein-coding
hypo	chr15	94317320	94321783	1.1976	34.0659	78.8632	NA	87.0504	38.1503	2.26537	88.8889	3.61011	6	NA	9	NA	2	7	9	NA	18	1.07257e-94	2.37829e-92	-40.0155	Intergenic	54386	ENSMUSG00000033356	Pus7l	pseudouridylate synthase 7-like	protein-coding
hypo	chr15	97095739	97099642	65.7931	45.3144	5.85938	8.94266	10.5769	30	NA	40.9574	32.932	6	7	9	31	12	NA	NA	7	12	1.39786e-84	2.63917e-82	-21.3274	intron (NM_172293, intron 1 of 5)	-19973	ENSMUSG00000048218	Amigo2	adhesion molecule with Ig like domain 2	protein-coding
hypo	chr15	99366205	99370620	70.9151	23.7215	28.481	44.5	0.947867	25.7732	1.90779	1.25523	75	17	19	7	31	6	21	28	13	NA	1.38633e-248	1.86181e-245	-27.6899	Intergenic	-9817	ENSMUSG00000023011	Faim2	Fas apoptotic inhibitory molecule 2	protein-coding
hypo	chr15	100456200	100460031	48.9529	44.8052	29.8387	NA	19.7598	30.3419	10.4651	97.3333	13.5484	15	9	9	NA	24	5	3	NA	9	2.65754e-50	2.21496e-48	-24.2877	intron (NR_104338, intron 2 of 3)	7874	ENSMUSG00000053559	Smagp	small cell adhesion glycoprotein	protein-coding
hypo	chr16	23148219	23152365	0	32.7839	25.6489	2.5	8.36299	3.10078	NA	0.268817	0	8	10	13	9	22	5	NA	10	10	2.38388e-78	4.02084e-76	-20.9477	intron (NM_009605, intron 1 of 2)	3683	ENSMUSG00000022878	Adipoq	adiponectin, C1Q and collagen domain containing	protein-coding
hypo	chr16	34312803	34318296	80.4795	38.7133	39.7413	NA	34.6939	12.9412	NA	12.5945	13.6986	9	15	31	NA	2	4	NA	17	9	9.3783e-74	1.42634e-71	-30.8354	intron (NM_001164268, intron 6 of 33)	198563	ENSMUSG00000061751	Kalrn	kalirin, RhoGEF kinase	protein-coding
hypo	chr16	57074961	57084428	80.0701	86.2348	52.3929	11.7058	31.1747	36.1132	46.8343	81.4583	49.2584	6	NA	9	20	9	23	20	3	23	0	0	-38.1785	Intergenic	-8236	ENSMUSG00000046748	Tmem45a2	transmembrane protein 45A2	protein-coding
hypo	chr16	92058829	92059130	21.0526	0	41.1765	1.21951	NA	0.806452	NA	NA	0.625	42	3	9	37	NA	45	NA	NA	29	6.41044e-28	2.02431e-26	-21.2909	intron (NM_080456, intron 1 of 2)	399	ENSMUSG00000039680	Mrps6	mitochondrial ribosomal protein S6	protein-coding
hypo	chr16	92754240	92759159	100	49.4421	58.3869	98.2143	47.5681	12.6565	0.239234	5.77674	0	NA	23	31	NA	9	17	21	24	3	0	0	-39.0439	intron (NM_001111021, intron 2 of 7)	-59126	ENSMUSG00000022952	Runx1	runt related transcription factor 1	protein-coding
hypo	chr16	93712371	93714709	73.2549	72.8363	4.18919	0.552486	99.1094	27.2285	2.26804	12.7404	15.1289	24	25	24	13	NA	16	35	33	43	0	0	-39.883	intron (NM_027293, intron 1 of 36)	1388	ENSMUSG00000022946	Dopey2	dopey family member 2	protein-coding
hypo	chr17	4597243	4603451	43.75	76.4319	2.00573	NA	69.4444	4.29043	1.32363	35.2459	2.84281	6	7	3	NA	4	5	16	10	21	4.70762e-226	5.77721e-223	-42.0007	Intergenic	-34633		4930517M08Rik	RIKEN cDNA 4930517M08 gene	ncRNA
hypo	chr17	5446090	5451822	4.14343	9.70082	70.0433	11.9213	6.99301	42.8144	28.5474	5.62201	6.98027	16	16	14	4	1	29	13	5	1	4.67199e-173	2.86674e-170	-22.1408	Intergenic	-8696	ENSMUSG00000004945	Tmem242	transmembrane protein 242	protein-coding
hypo	chr17	12335793	12341009	15.2866	31.4168	36.2613	10.6061	NA	NA	0	0.449236	0.769231	2	7	11	1	NA	NA	1	28	23	2.98998e-166	1.67575e-163	-31.3442	intron (NM_026644, intron 1 of 8)	26251	ENSMUSG00000023827	Agpat4	1-acylglycerol-3-phosphate O-acyltransferase 4 (lysophosphatidic acid acyltransferase, delta)	protein-coding
hypo	chr17	15844895	15850743	22.4771	70.3704	15.4185	NA	16.2037	10.8434	NA	15.6863	19.4444	6	6	1	NA	10	7	NA	5	3	1.27249e-34	5.89967e-33	-25.5963	intron (NM_007690, intron 2 of 35)	5888	ENSMUSG00000023852	Chd1	chromodomain helicase DNA binding protein 1	protein-coding
hypo	chr18	25994232	26001471	11.976	50.6052	56.9715	9.27835	3.44828	1.2987	NA	9.93789	NA	16	15	5	21	10	3	NA	7	NA	3.04870173369761e-310	6.02777e-307	-37.6234	Intergenic	-85368	ENSMUSG00000024268	Celf4	CUGBP, Elav-like family member 4	protein-coding
hypo	chr18	47387213	47393183	86.7372	14.4404	40.1274	25.1232	56.875	8	32.0905	61.1748	52.4838	7	5	3	8	7	3	12	12	16	1.94145e-77	3.21368e-75	-26.1488	Intergenic	138324	ENSMUSG00000019647	Sema6a	sema domain, transmembrane domain (TM), and cytoplasmic domain, (semaphorin) 6A	protein-coding
hypo	chr18	57503774	57511121	25.7009	14.8936	98.5507	100	53.6023	0.139567	78.7879	8.49673	17.1315	16	6	NA	NA	3	31	2	29	5	8.43306e-87	1.64002e-84	-22.8509	Intergenic	-6939	ENSMUSG00000024594	Prrc1	proline-rich coiled-coil 1	protein-coding
hypo	chr19	15865601	15869442	77.6185	28.7958	7.13407	32.9032	93.3333	14.58	4.82897	23.7209	16.4835	7	17	19	4	NA	13	13	7	5	4.88689e-79	8.30162e-77	-24.0263	Intergenic	131590	ENSMUSG00000024640	Psat1	phosphoserine aminotransferase 1	protein-coding
hypo	chr19	29731073	29736307	26.25	40.367	95.3307	90.6667	0	39.1304	10.0103	49.2091	24.8092	5	15	NA	NA	NA	5	27	9	12	1.4446e-48	1.14375e-46	-22.281	Intergenic	-10780	ENSMUSG00000046324	Ermp1	endoplasmic reticulum metallopeptidase 1	protein-coding
hypo	chr19	48202234	48205961	33.6815	5.12821	44.5052	NA	12.2807	NA	5.87921	0	0.540541	12	23	20	NA	42	NA	20	9	8	6.59957e-205	5.59218e-202	-28.9159	Intergenic	-76417	ENSMUSG00000063434	Sorcs3	sortilin-related VPS10 domain containing receptor 3	protein-coding
hypo	chr19	57322737	57327197	87.9121	52.1127	9.38628	4.41459	92.9577	24.5283	9.44444	13.1799	0	NA	14	12	9	NA	10	6	15	4	6.92491e-47	5.16666e-45	-26.6851	Intergenic	-23483		4930449E18Rik	RIKEN cDNA 4930449E18 gene	ncRNA
hypo	chrX	61391570	61404892	33.6278	8.28157	47.0588	5.84518	2.5974	6.73759	7.26316	1.52355	13.1519	8	11	NA	8	3	3	9	5	6	7.9474e-107	2.14272e-104	-21.8841	Intergenic	7142	ENSMUSG00000079579	Gm6760	predicted gene 6760	protein-coding
hypo	chrX	103381272	103382570	73.5577	11.8721	0	15.6879	58.3784	0	0.185667	1.08696	100	27	25	9	52	25	2	41	12	11	1.2173e-51	1.05664e-49	-24.5545	promoter-TSS (NM_008828)	-518	ENSMUSG00000062070	Pgk1	phosphoglycerate kinase 1	protein-coding

## Sheet: hMG 50 IU vs.natural control
Genes annotated in the hyper-/hypo- DMRs associated with superovulation with hMG 50 IU + hCG 5IU compared with the natural control group
				Methylkit.methylation.level								CpG.number								Methylkit.calculateDiffMeth			Homer.annotation
Type	chr	start	end	NC_3	NC_4	NC_5	hMG50IU_2	hMG50IU_3	hMG50IU_4	hMG50IU_6	hMG50IU_7	NC_3	NC_4	NC_5	hMG50IU_2	hMG50IU_3	hMG50IU_4	hMG50IU_6	hMG50IU_7	pvalue	qvalue	meth.diff	Annotation	Distance to TSS	Nearest Ensembl	Gene Name	Gene Description	Gene Type
hyper	chr1	59357861	59362716	32.3493	30.0493	36.1635	46.18	96.909	48.0159	49.7453	69.6721	16	17	17	5	NA	13	9	9	4.48578e-169	2.62437e-166	37.8321	intron (NM_001033373, intron 9 of 13)	46538	ENSMUSG00000026023	Cdk15	cyclin-dependent kinase 15	protein-coding
hyper	chr1	130723259	130726890	1.19641	0.362319	2.29095	36.7913	NA	NA	21.2378	0	29	9	20	5	NA	NA	17	2	2.36003e-136	9.72222e-134	22.6058	Intergenic	-236199	ENSMUSG00000045382	Cxcr4	chemokine (C-X-C motif) receptor 4	protein-coding
hyper	chr1	187435941	187440396	36.1345	21.9355	0.164745	83.8983	NA	35.6383	61.7722	6.42202	5	5	11	5	NA	14	11	6	3.87085e-115	1.21391e-112	42.996	Intergenic	116984	ENSMUSG00000102185	5033404E19Rik	NSA2 ribosome biogenesis homolog pseudogene	pseudo
hyper	chr2	63585971	63596269	17.2414	14.4487	13.4396	16.609	64.2857	10.2459	82.6893	NA	3	6	10	18	NA	7	6	NA	1.46933e-33	5.70521e-32	22.8445	Intergenic	344975	ENSMUSG00000075324	Fign	fidgetin	protein-coding
hyper	chr2	71154530	71159795	15.4334	21.6216	48	33.3333	66.1927	39.7247	71.0425	76.5576	13	19	3	20	3	12	9	12	6.66618e-111	1.95823e-108	36.2448	intron (NM_172436, intron 5 of 17)	48448	ENSMUSG00000027010	Slc25a12	solute carrier family 25 (mitochondrial carrier, Aralar), member 12	protein-coding
hyper	chr2	75640171	75645580	9.51941	0.632911	83.3333	3.42324	0	35.5446	16.3561	50.4505	16	11	NA	27	6	24	19	14	5.98089e-56	5.58913e-54	20.0507	Intergenic	-27358	ENSMUSG00000042410	Agps	alkylglycerone phosphate synthase	protein-coding
hyper	chr2	128701996	128706273	91.3043	4.46194	0	90.0637	0	21.4286	0.541516	NA	NA	12	17	13	1	8	17	NA	0	0	76.3945	intron (NM_024237, intron 2 of 7)	14467	ENSMUSG00000027386	Fbln7	fibulin 7	protein-coding
hyper	chr2	163587200	163591963	0.456621	0.810811	0	46.4838	95.3125	27.3256	7.11864	0.654511	13	10	1	18	NA	28	16	20	2.48448e-106	6.75662e-104	22.5896	Intergenic	-13607	ENSMUSG00000017697	Ada	adenosine deaminase	protein-coding
hyper	chr3	8910474	8918917	27.2727	64.0099	5.51053	75.8658	15.5738	4.93151	88.8145	8.69033	2	5	12	2	2	11	3	8	5.83052e-77	9.44003e-75	22.5686	intron (NM_025434, intron 1 of 2)	9161	ENSMUSG00000040269	Mrps28	mitochondrial ribosomal protein S28	protein-coding
hyper	chr3	27776059	27782345	0	3.66876	0.133571	0.421941	52.2907	7.48631	0.571429	4.51467	NA	18	17	13	13	25	5	10	0	0	31.0773	intron (NM_001164437, intron 3 of 3)	16088	ENSMUSG00000043164	Tmem212	transmembrane protein 212	protein-coding
hyper	chr3	122532201	122538277	5.97015	16.0671	21.374	68.8822	42.2705	30.7692	23.4375	15.1515	2	14	6	4	6	9	13	1	7.14378e-42	4.06252e-40	29.4341	intron (NM_153422, intron 14 of 20)	-30341	ENSMUSG00000106583	4930447N08Rik	RIKEN cDNA 4930447N08 gene	ncRNA
hyper	chr3	127452493	127457026	1.64634	0	10.2484	58.8889	56.0606	26.0116	75.4386	NA	22	24	11	NA	5	26	NA	NA	2.32737e-242	2.7463e-239	37.2379	intron (NM_027808, intron 1 of 13)	28685	ENSMUSG00000028028	Alpk1	alpha-kinase 1	protein-coding
hyper	chr3	134318560	134330394	13.3047	1.85185	16.2791	0	1.18168	23.3447	41.4802	65.9562	2	7	15	2	11	26	18	21	4.22671e-174	2.62735e-171	30.7044	Intergenic	-167494	ENSMUSG00000028172	Tacr3	tachykinin receptor 3	protein-coding
hyper	chr3	150280244	150289234	34.2105	0	0.169972	7.40355	1.08108	27.8941	53.0266	75.5415	NA	6	11	15	8	25	18	15	0	0	50.0849	Intergenic	402087	ENSMUSG00000092830	Mir3963	microRNA 3963	ncRNA
hyper	chr4	42904893	42910326	3.05344	0	0.701944	21.673	51.8405	10.8108	0.829876	NA	2	13	38	4	9	9	10	NA	1.05745e-177	6.88036e-175	29.8375	Intergenic	-20535	ENSMUSG00000050141	Fam205c	family with sequence similarity 205, member C	protein-coding
hyper	chr4	125630166	125634650	10.1608	25.5121	20.5897	49.7194	87.6984	87.4539	69.3966	27.9525	19	29	16	10	NA	NA	7	9	2.26643e-179	1.48857e-176	29.7222	Intergenic	-32854	ENSMUSG00000085562	2610028E06Rik	RIKEN cDNA 2610028E06 gene	ncRNA
hyper	chr4	132996323	133000149	0	0	0.304878	6.71642	16.7969	49.4223	0.48	52.669	7	5	17	3	9	8	20	27	1.99024e-194	1.44334e-191	41.4934	Intergenic	-37812	ENSMUSG00000046694	Fam46b	family with sequence similarity 46, member B	protein-coding
hyper	chr4	152026694	152031645	19.3627	30.9987	13.253	79.8265	59.5238	86.3391	16.7464	17.616	8	29	2	24	NA	15	10	36	1.08081e-108	3.05879e-106	33.1498	Intergenic	-42479		Gm833	predicted gene 833	ncRNA
hyper	chr5	74084342	74090404	0	60.1896	0.624025	13.1593	NA	23.0769	80.0127	51.4391	NA	6	15	24	NA	5	9	16	2.12051e-71	2.97042e-69	28.5572	Intergenic	44754	ENSMUSG00000029155	Spata18	spermatogenesis associated 18	protein-coding
hyper	chr5	93714776	93720183	8.01294	25.5034	9.4717	96.5986	12.4877	60.1852	17.2759	72.8421	30	11	31	1	21	3	27	5	4.03686e-144	1.89896e-141	20.4246	Intergenic	20881	ENSMUSG00000029385	Ccng2	cyclin G2	protein-coding
hyper	chr5	100069132	100075563	88	9.30949	11.0169	23.32	77.1626	29.4082	49.6855	25	NA	21	6	6	NA	22	26	NA	1.70551e-120	5.7361e-118	23.8589	intron (NR_030692, intron 1 of 3)	85731	ENSMUSG00000089809	A930011G23Rik	RIKEN cDNA A930011G23 gene	ncRNA
hyper	chr5	116963798	116969262	22.2591	0	31.25	1.28205	76.4706	0	9.87433	28.8136	12	9	1	3	5	4	8	18	3.23954e-53	2.78097e-51	24.7404	intron (NM_026886, intron 1 of 12)	75296	ENSMUSG00000063919	Srrm4	serine/arginine repetitive matrix 4	protein-coding
hyper	chr5	134025519	134033146	0.358423	20.1365	10.3571	69.6552	1.49942	47.3774	26.0085	56.6065	1	10	8	16	9	18	19	18	1.25624e-174	7.95084e-172	37.1001	Intergenic	-546285	ENSMUSG00000015944	Gatsl2	GATS protein-like 2	protein-coding
hyper	chr5	134422906	134425954	0	29.8795	15.7233	76.4769	5.60472	42.5532	0	NA	NA	6	6	9	NA	6	5	NA	2.84765e-40	1.51339e-38	29.5474	Intergenic	-151188	ENSMUSG00000015944	Gatsl2	GATS protein-like 2	protein-coding
hyper	chr5	149892116	149898803	27.0177	0.839454	16.5493	59.2028	36.0825	53.2168	34.4262	23.0176	19	18	5	27	NA	18	3	21	6.3409e-213	5.2554e-210	31.3571	Intergenic	-30827	ENSMUSG00000066551	Hmgb1	high mobility group box 1	protein-coding
hyper	chr6	8124822	8131165	54.6392	16.1765	10.6109	74.1497	61.3793	27.6458	24.0964	55.9783	NA	16	12	NA	1	6	10	2	1.05394e-35	4.54055e-34	22.184	intron (NM_001037865, intron 1 of 34)	14623	ENSMUSG00000068794	Col28a1	collagen, type XXVIII, alpha 1	protein-coding
hyper	chr6	22396218	22401236	0.97561	2.06897	0.0999001	0	0	32.9193	46.1538	49.4985	6	18	20	5	2	1	NA	11	1.48219693752374e-323	3.12694147252925e-320	42.9241	Intergenic	-92646	ENSMUSG00000029672	Fam3c	family with sequence similarity 3, member C	protein-coding
hyper	chr6	34062690	34066858	100	12.8049	23.0448	65.3899	16.9014	40.4494	38.9655	NA	NA	17	28	20	3	3	12	NA	7.17879e-101	1.81741e-98	33.8259	intron (NM_028886, intron 15 of 19)	62280	ENSMUSG00000018999	Slc35b4	solute carrier family 35, member B4	protein-coding
hyper	chr6	94289360	94301040	3.48837	2.18978	30.8118	18.767	79.1108	51.0576	10.1928	0	8	9	23	22	3	10	7	2	7.18993e-130	2.73532e-127	22.8552	Intergenic	-61289	ENSMUSG00000045095	Magi1	membrane associated guanylate kinase, WW and PDZ domain containing 1	protein-coding
hyper	chr6	127293678	127299467	1.63625	63.015	1.91304	97.6275	45.5874	43.7523	72.3577	57.0825	15	13	11	1	25	28	13	18	0	0	43.7174	Intergenic	-38588	ENSMUSG00000107153	Gm38404	predicted gene, 38404	ncRNA
hyper	chr7	73655545	73664363	9.67742	42.3602	7.26744	57.3328	0.688468	5.03432	50.4916	84.0523	1	6	17	17	5	15	21	1	1.37697e-177	8.87638e-175	28.9226	Intergenic	-87591	ENSMUSG00000015134	Aldh1a3	aldehyde dehydrogenase family 1, subfamily A3	protein-coding
hyper	chr7	80479664	80484705	1.84564	0.502092	10.2857	78.4436	0	7.14286	17.931	NA	16	16	8	5	8	23	NA	NA	2.75592e-282	4.46202e-279	30.8949	intron (NR_040324, intron 1 of 2)	26919	ENSMUSG00000108530	4930429H19Rik	RIKEN cDNA 4930429H19 gene	ncRNA
hyper	chr7	105652847	105659653	37.8531	19.2616	6.50759	36.4442	NA	45.499	0	6.35838	1	9	20	18	NA	21	3	12	3.73242e-92	8.1458e-90	21.4235	Intergenic	13518	ENSMUSG00000090958	Lrrc32	leucine rich repeat containing 32	protein-coding
hyper	chr8	7920952	7935128	24.1451	34.7881	22.6083	64.2118	89.675	54.9683	39.7508	40.578	17	14	18	10	NA	10	5	1	1.24268e-283	2.16288e-280	31.2849	Intergenic	732733	ENSMUSG00000001300	Efnb2	ephrin B2	protein-coding
hyper	chr8	48338601	48343154	94.5946	46.0784	34.1935	57.7874	87.5837	40.3683	24.4966	NA	NA	5	8	16	12	12	5	NA	5.26016e-47	3.64391e-45	30.5063	intron (NM_175162, intron 1 of 4)	33878	ENSMUSG00000038143	Stox2	storkhead box 2	protein-coding
hyper	chr8	61821916	61831172	0.346021	0.863558	0.657895	61.086	1.02041	28.6863	25	0	5	8	16	3	1	8	9	2	1.1524e-120	3.89465e-118	28.3597	Intergenic	435992	ENSMUSG00000049946	BC030500	cDNA sequence BC030500	protein-coding
hyper	chr8	108270285	108274937	0	11.1601	15.7595	20.2454	66.627	39.1347	15.9209	77.2727	NA	29	23	3	15	34	42	NA	3.82403e-226	3.91513e-223	32.2883	intron (NM_027469, intron 1 of 2)	9896	ENSMUSG00000013150	Gfod2	glucose-fructose oxidoreductase domain containing 2	protein-coding
hyper	chr9	56137147	56145668	95.1327	15.4795	6.47773	56.0886	99.1674	16.4634	17.7528	12.8906	6	13	4	6	1	8	8	3	3.66054e-80	6.40319e-78	27.0626	intron (NM_172924, intron 3 of 6)	124449	ENSMUSG00000074305	Peak1	pseudopodium-enriched atypical kinase 1	protein-coding
hyper	chr9	78017962	78023245	0	0	0.359712	0.160772	0.2	0	15.3846	86.0908	4	8	9	10	4	15	2	7	2.63592e-55	2.41465e-53	26.8053	TTS (NM_001163780)	-3117	ENSMUSG00000097574	C920006O11Rik	RIKEN cDNA C920006O11 gene	ncRNA
hyper	chr9	121606015	121610426	17.6056	18.2195	4.32738	11.0345	13.3188	41.9411	0	31.7669	6	12	2	1	6	18	NA	6	6.0433e-108	1.69651e-105	20.4594	intron (NM_001164562, intron 1 of 6)	5926	ENSMUSG00000061536	Sec22c	SEC22 homolog C, vesicle trafficking protein	protein-coding
hyper	chr9	121940171	121946500	7.9235	12.8012	28.9916	24.4917	50.3704	39.3224	44.7539	68.2765	6	8	2	33	1	29	16	12	6.3322e-67	7.97193e-65	21.504	Intergenic	-38192	ENSMUSG00000066235	Pomgnt2	protein O-linked mannose beta 1,4-N-acetylglucosaminyltransferase 2	protein-coding
hyper	chr10	13112444	13118579	53.4483	19.1781	2.23848	86.5699	36.862	28.0802	51.6369	82.5	2	16	29	NA	8	10	13	NA	8.54428e-283	1.41632e-279	43.8859	intron (NM_001195065, intron 1 of 12)	-6736	ENSMUSG00000062866	Phactr2	phosphatase and actin regulator 2	protein-coding
hyper	chr10	21602355	21607301	20.2201	30.7847	3.78151	66.129	33.5045	6.1086	53.8688	98.1481	12	21	6	16	8	22	19	NA	6.40977e-99	1.56578e-96	27.2788	intron (NM_001161845, intron 1 of 13)	2838	ENSMUSG00000019970	Sgk1	serum/glucocorticoid regulated kinase 1	protein-coding
hyper	chr10	83792508	83800054	85.7143	0.684932	3.57056	3.27749	0.775194	15.8574	58.022	22.9022	NA	7	43	35	2	25	25	30	0	0	26.7915	Intergenic	106935	ENSMUSG00000020032	Nuak1	NUAK family, SNF1-like kinase, 1	protein-coding
hyper	chr10	86173188	86176600	29.8295	19.2683	100	68.1499	23.3799	43.0108	41.8391	92.3077	9	24	NA	28	31	5	10	NA	1.82967e-48	1.33524e-46	21.3797	promoter-TSS (NM_153595)	-616	ENSMUSG00000044937	Ttc41	tetratricopeptide repeat domain 41	protein-coding
hyper	chr10	106786116	106795432	3.05603	1.24069	95.2381	89.4682	10.6977	49.4615	0.849858	3.52	11	8	NA	1	2	15	6	12	7.03366e-157	3.85578e-154	40.6277	intron (NM_001039354, intron 2 of 5)	81324	ENSMUSG00000019906	Lin7a	lin-7 homolog A (C. elegans)	protein-coding
hyper	chr10	124077664	124086609	0.675676	7.59804	12.7119	18.2371	33.7065	36.7164	25.6545	29.717	8	9	4	2	5	5	14	6	2.11252e-98	5.10672e-96	24.1318	Intergenic	176007	ENSMUSG00000112364	4930503E24Rik	eukaryotic translation initiation factor 3, subunit I pseudogene	pseudo
hyper	chr10	125797618	125804895	8.4494	11.794	50.7463	53.8303	100	6.95742	46.1538	57.6205	15	8	7	25	NA	9	22	16	5.29642e-220	4.91649e-217	28.7841	Intergenic	346190	ENSMUSG00000098756	Mir378d	microRNA 378d	ncRNA
hyper	chr11	20641849	20649356	3.65854	2.15054	1.92308	1.62602	3.95201	41.3281	50.676	28.6004	2	18	10	4	12	13	8	8	1.6774e-216	1.45976e-213	29.1634	Intergenic	-4044	ENSMUSG00000049659	Aftph	aftiphilin	protein-coding
hyper	chr11	83695877	83700148	8.69565	29.9841	49.2481	22.2789	25.8145	40.3487	73.881	NA	7	13	9	12	15	26	22	NA	1.51714e-46	1.03552e-44	21.8756	intron (NM_001291268, intron 5 of 8)	31551	ENSMUSG00000020679	Hnf1b	HNF1 homeobox B	protein-coding
hyper	chr12	3337522	3341699	0.184502	0	8.70787	43.6026	15.1986	46.5404	8.48896	5.46985	10	6	19	12	10	12	4	15	3.08143e-264	4.46936e-261	29.7851	Intergenic	-25521	ENSMUSG00000020668	Kif3c	kinesin family member 3C	protein-coding
hyper	chr12	78112483	78118343	4.44145	24.2902	31.308	39.2157	83.4673	65.348	46.2708	78.75	16	9	10	1	5	12	18	NA	3.24049e-300	6.09738e-297	42.0609	Intergenic	-52178	ENSMUSG00000059436	Max	Max protein	protein-coding
hyper	chr12	94808157	94818828	52.825	34.0131	31.142	40.3173	43.3754	68.3477	75.0791	95.578	13	25	25	17	11	24	11	11	6.61936e-152	3.38853e-149	23.5164	Intergenic	-130230	ENSMUSG00000113164	4930559C10Rik	RIKEN cDNA 4930559C10 gene	ncRNA
hyper	chr12	107348823	107352928	0.844854	9.56607	4.40529	14.0261	NA	32.6157	46.0516	NA	15	27	9	44	NA	33	32	NA	1.45192e-201	1.14867e-198	27.0145	Intergenic	102403	ENSMUSG00000021115	Vrk1	vaccinia related kinase 1	protein-coding
hyper	chr13	13948871	13954877	46.7335	60.1262	38.1186	65.9755	86.7168	79.0638	70.7727	85.4215	15	23	23	14	NA	7	19	1	0	0	30.3459	Intergenic	75300	ENSMUSG00000021303	Gng4	guanine nucleotide binding protein (G protein), gamma 4	protein-coding
hyper	chr13	47560933	47564506	3.88909	54.1593	62.807	89.6304	0.616016	31.5888	30.8978	NA	12	9	5	8	15	12	42	NA	5.3903e-95	1.22239e-92	20.5372	Intergenic	273348	ENSMUSG00000038068	Rnf144b	ring finger protein 144B	protein-coding
hyper	chr13	59994072	59999805	9.53307	20.1439	0.638298	38.5185	10.8729	87.4576	35.5212	86.755	6	2	28	7	14	NA	13	NA	1.28245e-209	1.03819e-206	35.197	Intergenic	-72431	ENSMUSG00000035248	Zcchc6	zinc finger, CCHC domain containing 6	protein-coding
hyper	chr13	71044751	71050654	84	0.26455	18.1585	69.1794	53.304	49.8658	48.2842	3.50047	NA	10	26	17	15	17	32	13	2.98833e-263	4.16095e-260	34.8041	Intergenic	25877	ENSMUSG00000021600	8030423J24Rik	RIKEN cDNA 8030423J24 gene	protein-coding
hyper	chr13	101764454	101769969	87.4055	43.4896	11.8492	40.6813	95.8333	47.9856	44.4233	92.3395	NA	13	30	17	NA	13	10	NA	1.31672e-155	7.05157e-153	26.0768	Intergenic	-163830	ENSMUSG00000021629	Slc30a5	solute carrier family 30 (zinc transporter), member 5	protein-coding
hyper	chr13	106168075	106175711	66.6667	9.92529	6.26598	59.3242	6.97115	11.7455	2.57009	19.883	NA	16	28	16	4	19	5	6	9.23213e-251	1.23604e-247	29.7874	Intergenic	-61880	ENSMUSG00000021721	Htr1a	5-hydroxytryptamine (serotonin) receptor 1A	protein-coding
hyper	chr14	15495533	15508011	0.568182	26.0838	11.7568	48.6844	14.2617	18.8433	53.5775	9.7079	3	6	7	26	6	4	24	9	2.08907e-136	8.6572e-134	25.5665	Intergenic	-33767	ENSMUSG00000021733	Slc4a7	solute carrier family 4, sodium bicarbonate cotransporter, member 7	protein-coding
hyper	chr14	47875879	47881148	5.55556	55.477	30.6569	84.0909	76.0314	85	64.1148	91.1111	6	13	7	6	17	2	15	4	2.38166e-77	3.88316e-75	39.2135	intron (NM_172598, intron 13 of 24)	18018	ENSMUSG00000037572	Wdhd1	WD repeat and HMG-box DNA binding protein 1	protein-coding
hyper	chr14	66323353	66329343	81.25	11.7647	1.38203	30.2799	25.5319	34.7509	44.8276	NA	NA	17	13	25	1	9	NA	NA	5.14214e-103	1.34081e-100	26.2454	intron (NM_001168318, intron 3 of 7)	41108	ENSMUSG00000022032	Scara5	scavenger receptor class A, member 5	protein-coding
hyper	chr14	91308156	91322367	39.0127	18.2979	30.1187	53.8226	45.7014	32.1522	58.1761	97.8648	6	NA	8	5	1	7	8	NA	2.00686e-38	9.81163e-37	20.6388	Intergenic	788564	ENSMUSG00000115001	4930474H20Rik	RIKEN cDNA 4930474H20 gene	ncRNA
hyper	chr14	101402310	101409329	21.2435	51.5982	5.47667	68.8194	93.287	50.1623	47.3773	27.789	3	5	11	7	3	22	8	4	8.63691e-133	3.47574e-130	43.5672	Intergenic	193466	ENSMUSG00000042888	Prr30	proline rich 30	protein-coding
hyper	chr14	116896510	116902565	68.7943	77.2586	19.2221	64.1807	84.0949	62.5337	61.0199	82.9424	12	6	15	18	1	11	14	4	2.03803e-172	1.22317e-169	28.6017	intron (NM_175500, intron 7 of 7)	-424981	ENSMUSG00000058571	Gpc6	glypican 6	protein-coding
hyper	chr15	34756800	34764078	9.38116	59.6026	24.2589	17.2374	75.3623	7.48031	70.2928	80.5	14	8	17	6	NA	16	13	NA	1.30248e-126	4.74757e-124	20.0389	Intergenic	-6671	ENSMUSG00000050963	Kcns2	K+ voltage-gated channel, subfamily S, 2	protein-coding
hyper	chr15	91469675	91476421	2.63158	5.10511	3.56083	94.1176	83.8086	24.7799	24.7875	3.71747	NA	8	8	NA	2	9	18	5	1.34848e-93	2.98984e-91	34.4701	Intergenic	-30607	ENSMUSG00000036273	Lrrk2	leucine-rich repeat kinase 2	protein-coding
hyper	chr16	94847546	94853844	4.3659	73.2871	17.7465	58.1746	19.1377	82.4392	45.4	66.9271	8	6	8	24	9	15	19	11	1.63755e-85	3.15807e-83	22.1956	intron (NM_001347731, intron 1 of 10)	17669	ENSMUSG00000022897	Dyrk1a	dual-specificity tyrosine-(Y)-phosphorylation regulated kinase 1a	protein-coding
hyper	chr17	4369799	4380179	35.6643	7.72358	6.42633	58.7576	8.70588	56.6692	4.74198	55.8036	6	10	6	16	3	11	18	NA	1.59555e-122	5.58201e-120	25.6276	Intergenic	-252887		4930548J01Rik	RIKEN cDNA 4930548J01 gene	ncRNA
hyper	chr17	9481314	9490326	5.95313	6.37191	12.9609	32.1651	5.40541	38.0084	0	NA	18	13	20	15	5	13	NA	NA	1.36733e-143	6.34622e-141	25.6614	Intergenic	-124933	ENSMUSG00000097049	6530411M01Rik	RIKEN cDNA 6530411M01 gene	ncRNA
hyper	chr17	59690827	59701099	15.8228	42.2619	8.39695	16.0162	64.0523	12.4309	75.5859	100	2	7	10	7	NA	6	2	NA	2.80252e-60	2.95624e-58	21.3207	Intergenic	-543218	ENSMUSG00000024228	Nudt12	nudix (nucleoside diphosphate linked moiety X)-type motif 12	protein-coding
hyper	chr17	65360104	65365442	0	9.44882	0.353357	52.5458	NA	45.3634	0	3.84615	9	13	8	7	NA	10	3	3	2.83852e-151	1.43202e-148	41.9244	Intergenic	-177362	ENSMUSG00000024088	4930583I09Rik	RIKEN cDNA 4930583I09 gene	protein-coding
hyper	chr18	5060560	5064791	30.2567	14.4628	0	68.9051	NA	20.7254	23.1707	50.6378	20	7	NA	12	NA	9	4	21	9.66723e-55	8.66195e-53	20.2079	intron (NM_001347449, intron 7 of 30)	16089	ENSMUSG00000024236	Svil	supervillin	protein-coding
hyper	chr18	34802776	34807307	35.8804	44.3836	25.8454	56.5217	NA	63.2453	69.5446	22.7273	7	13	9	2	NA	16	12	3	3.42858e-61	3.70074e-59	29.8056	intron (NM_178347, intron 3 of 15)	6348	ENSMUSG00000024370	Cdc23	CDC23 cell division cycle 23	protein-coding
hyper	chr18	82114179	82118744	14.6067	44.1648	1.50659	54.5179	0.721154	76.496	44.7973	5.33088	4	7	15	18	7	16	19	10	7.31538e-119	2.40235e-116	35.7642	Intergenic	72357	ENSMUSG00000093036	Mir5127	microRNA 5127	ncRNA
hyper	chr18	85472592	85479121	2.27273	0.369004	1.08504	50.0669	4.43251	22.5574	0	64.3519	4	15	35	4	11	16	6	11	0	0	26.8205	Intergenic	-354941	ENSMUSG00000024645	Timm21	translocase of inner mitochondrial membrane 21	protein-coding
hyper	chr19	4812009	4818857	30.9434	6.85358	6.76157	29.5347	45.5446	19.7949	27.451	46.9197	NA	12	7	18	NA	20	7	5	6.64789e-81	1.17768e-78	24.3171	Intergenic	-3799	ENSMUSG00000006456	Rbm14	RNA binding motif protein 14	protein-coding
hyper	chr19	18281974	18289883	22.3558	58.4158	14.9273	92.0502	14.3646	54.8638	40.9412	74.4755	12	1	7	NA	15	5	10	NA	6.54224e-48	4.71015e-46	20.4403	Intergenic	-373807	ENSMUSG00000024713	Pcsk5	proprotein convertase subtilisin/kexin type 5	protein-coding
hyper	chr19	20497186	20505762	5.59441	58.3016	22.1318	40.2744	43.6747	45.2436	71.9512	78.5992	17	4	16	11	10	19	5	1	2.38735e-126	8.65665e-124	26.365	Intergenic	21696	ENSMUSG00000094732	1500015L24Rik	RIKEN cDNA 1500015L24 gene	ncRNA
hyper	chr19	30469696	30476127	11.4035	17.2638	34.0498	56.4841	79.8013	56.5517	45.0363	23.6899	7	14	11	4	NA	13	10	19	1.25404e-102	3.25771e-100	22.5769	Intergenic	141257		Ppp1r2-ps3	protein phosphatase 1, regulatory (inhibitor) subunit 2, pseudogene 3	pseudo
hyper	chr19	37578591	37584104	73.3333	8.21326	4.57026	54.8858	44	9.84456	1.24224	NA	NA	12	31	18	6	16	11	NA	1.03535e-106	2.83784e-104	24.068	Intergenic	41604		1700122C19Rik	RIKEN cDNA 1700122C19 gene	ncRNA
hyper	chrX	80631957	80647101	16.6667	39.2835	15.3573	48.4375	69.5495	33.3847	44.5122	73.1868	1	13	5	NA	5	20	2	22	1.38008e-243	1.65657e-240	33.6694	intron (NM_007868, intron 6 of 78)	93734	ENSMUSG00000035522	Tsga8	testis specific gene A8	protein-coding
hyper	chrX	86264412	86266611	21.4286	6.12245	0	NA	37.037	34.4	39.8438	33.8462	4	5	11	NA	11	16	13	12	5.9251e-09	2.73745e-08	27.6982	Intergenic	-260620	ENSMUSG00000084559	Mir1906-2	microRNA 1906-2	ncRNA
hypo	chr1	4468781	4472812	52.1277	48.6486	100	46.0028	1.86335	11.8421	22.5564	92.0635	5	7	2	9	3	19	11	1	4.38331e-37	2.01297e-35	-30.2058	Intergenic	16638	ENSMUSG00000025902	Sox17	SRY (sex determining region Y)-box 17	protein-coding
hypo	chr1	41315262	41320987	54.1667	47.585	2.95567	46	0	22.561	5.88235	27.907	3	17	6	5	5	4	15	5	7.3011e-35	3.02022e-33	-26.587	Intergenic	-80028	ENSMUSG00000104072	4930448I06Rik	RIKEN cDNA 4930448I06 gene	ncRNA
hypo	chr1	81703285	81711985	21.2062	85.6463	0	71.875	29.5276	20.9906	57.109	96.5517	12	13	NA	NA	23	13	8	NA	1.26411e-63	1.46435e-61	-25.9639	Intergenic	-420856	ENSMUSG00000098797	Mir6344	microRNA 6344	ncRNA
hypo	chr1	92337984	92341885	47.9181	17.8344	23.8208	NA	NA	NA	NA	NA	10	6	3	25	NA	21	NA	6	2.23514e-52	1.87032e-50	-20.9592	Intergenic	-160065	ENSMUSG00000034432	Cops8	COP9 signalosome subunit 8	protein-coding
hypo	chr1	95578588	95582205	73.4539	10.3896	25.4464	NA	3.83523	6.97674	3.25318	NA	16	7	13	NA	18	22	29	NA	0	0	-56.2775	Intergenic	-1755	ENSMUSG00000026278	Bok	BCL2-related ovarian killer	protein-coding
hypo	chr1	153841656	153846035	49.569	23.6111	15.7895	21.6041	23.1405	23.6842	9.63855	NA	10	11	3	13	9	10	3	NA	3.24357e-21	5.69097e-20	-21.1161	intron (NM_197990, intron 2 of 5)	93604	ENSMUSG00000032666	1700025G04Rik	RIKEN cDNA 1700025G04 gene	protein-coding
hypo	chr1	164316095	164324040	15.8777	55.4483	4.27163	9.81492	7.14286	8.14371	0	6.44068	13	12	10	21	6	13	1	7	2.86968e-132	1.13516e-129	-21.6874	intron (NM_001038619, intron 2 of 20)	88093	ENSMUSG00000040265	Dnm3	dynamin 3	protein-coding
hypo	chr1	167999050	168003732	54.9587	2.16606	97.1429	5.15021	5.62852	5.24379	0	1.15174	9	11	NA	27	4	13	3	29	2.07577e-283	3.52476e-280	-33.88	Intergenic	56638	ENSMUSG00000026564	Dusp27	dual specificity phosphatase 27 (putative)	protein-coding
hypo	chr1	172315880	172321092	64.9802	18.018	27.3256	40.5904	26.0606	22.3256	35.101	NA	14	9	6	18	22	15	2	NA	1.02008e-69	1.36311e-67	-25.0828	intron (NM_027528, intron 3 of 7)	79494	ENSMUSG00000042800	Spata46	spermatogenesis associated 46	protein-coding
hypo	chr2	158061521	158066707	8.60507	0.389864	65.3996	3.5061	0.815661	2.26793	41.6667	1.60256	30	11	5	18	4	35	3	14	3.00487e-196	2.22552e-193	-20.8193	Intergenic	5187	ENSMUSG00000098765	Mir7685	microRNA 7685	ncRNA
hypo	chr2	165180786	165184120	49.6437	9.27273	60.1703	0	0.927644	0.24728	73.2353	NA	9	12	23	16	8	21	5	NA	5.77256e-302	1.11635e-298	-38.5656	intron (NM_001005425, intron 4 of 4)	5166	ENSMUSG00000056824	Zfp663	zinc finger protein 663	protein-coding
hypo	chr2	168929763	168933372	53.8278	52.0286	91.25	23.7614	83.2487	62.3296	85.4054	4.90449	11	9	1	37	1	17	1	21	7.06478e-139	2.98091e-136	-33.9912	Intergenic	127799	ENSMUSG00000086348	1700017J07Rik	RIKEN cDNA 1700017J07 gene	ncRNA
hypo	chr2	170145191	170149250	33.729	10.6061	10.0334	2.1097	NA	11.9231	4.5911	1.50538	20	NA	10	21	NA	16	22	18	2.00336e-105	5.42702e-103	-23.9297	Intergenic	-34640	ENSMUSG00000086999	Bcas1os2	breast carcinoma amplified sequence 1, opposite strand 2	ncRNA
hypo	chr2	179484063	179488888	49.7297	56.4073	90.1053	56.3916	18.1015	17.4917	96.875	0	28	13	3	9	15	15	NA	3	1.42594e-214	1.19607e-211	-30.3749	intron (NM_001316723, intron 2 of 5)	224875	ENSMUSG00000039117	Taf4	TATA-box binding protein associated factor 4	protein-coding
hypo	chr3	6946697	6950750	75	6.08696	57.2337	25.9467	2	4.68432	6.07248	27.5	NA	10	17	45	NA	24	22	6	1.54757e-77	2.5351e-75	-31.3604	Intergenic	-328281	ENSMUSG00000069118	1700008P02Rik	RIKEN cDNA 1700008P02 gene	protein-coding
hypo	chr3	17751914	17765716	75.6109	56.0132	23.5632	15.5363	14.4465	46.1765	47.76	72.3404	3	6	6	19	3	5	10	NA	1.04641e-136	4.3886e-134	-29.1502	Intergenic	63153	ENSMUSG00000093073	Mir124a-2	microRNA 124a-2	ncRNA
hypo	chr3	97736818	97741280	72.5159	0.533333	5.26316	NA	0.349243	23.4818	5.90095	NA	1	15	9	NA	19	11	29	NA	1.38617e-96	3.27137e-94	-30.1883	intron (NM_001033779, intron 1 of 1)	4953		Gm5544	predicted gene 5544	protein-coding
hypo	chr4	23903913	23911375	73.3364	81.6079	87.096	0.790798	65	27.5333	0	71.8863	9	10	8	13	NA	9	4	19	0	0	-42.6549	Intergenic	-515965	ENSMUSG00000045751	Mms22l	MMS22-like, DNA repair protein	protein-coding
hypo	chr4	32653027	32656578	94.4444	15.5556	31.3559	10.831	NA	12.1429	12.6866	NA	NA	5	14	12	NA	6	5	NA	1.69671e-13	1.43321e-12	-22.5492	intron (NR_026843, intron 1 of 4)	3834	ENSMUSG00000086150	Bach2os	BTB and CNC homology 2, opposite strand	ncRNA
hypo	chr4	44400959	44405235	1.76056	75	0	45.9506	23.1673	53.018	46.8596	10.0876	11	10	NA	10	25	31	24	21	2.37975e-153	1.23641e-150	-30.2575	Intergenic	89308	ENSMUSG00000035683	Melk	maternal embryonic leucine zipper kinase	protein-coding
hypo	chr4	45294420	45297751	84.0678	75.2137	71.7984	22.3483	59.7015	51.6937	37.5	80.5195	2	19	9	38	13	31	30	2	2.25703e-291	4.13511e-288	-39.2409	intron (NM_001081172, intron 15 of 15)	-13954	ENSMUSG00000035601	Trmt10b	tRNA methyltransferase 10B	protein-coding
hypo	chr4	59012788	59016027	97.1429	45.5497	23.2747	3.39623	2.12224	17.7083	3.82244	26.7081	NA	10	25	28	26	21	33	6	5.98648e-109	1.70811e-106	-25.5902	Intergenic	-1657	ENSMUSG00000070972	Dnajc25	DnaJ heat shock protein family (Hsp40) member C25	protein-coding
hypo	chr4	79640150	79649505	58.0858	43.9166	87.068	53.2869	33.6145	51.3678	24.5243	41.2611	19	25	15	34	31	20	23	26	5.52395e-85	1.05364e-82	-22.2179	Intergenic	-835289	ENSMUSG00000005994	Tyrp1	tyrosinase-related protein 1	protein-coding
hypo	chr4	97979874	97987991	87.2549	0.30581	45.3467	0.992366	7.63968	21.7241	73.6842	85.2941	NA	7	13	16	18	5	NA	NA	5.18747e-125	1.85206e-122	-29.8459	Intergenic	66023	ENSMUSG00000028563	Tm2d1	TM2 domain containing 1	protein-coding
hypo	chr4	104151563	104158821	20	63.9797	5.38173	5.59254	30.2326	5.38721	14.978	11.9768	2	15	11	18	2	9	8	18	1.78725e-154	9.4264e-152	-30.4311	intron (NR_104385, intron 2 of 15)	115049	ENSMUSG00000028519	Dab1	disabled 1	protein-coding
hypo	chr4	124010016	124015910	83.6066	0	54.5455	3.0141	11.2644	0.118624	8.96309	81.4815	1	5	10	34	12	15	14	1	1.47097e-90	3.12222e-88	-38.2144	Intergenic	150239		1700057H15Rik	RIKEN cDNA 1700057H15 gene	ncRNA
hypo	chr4	131987332	131992187	95.6522	1.42857	47.7707	2.34279	NA	42.115	7.71365	13.8397	NA	11	7	12	NA	11	27	15	1.36044e-35	5.84292e-34	-20.524	Intergenic	-11399	ENSMUSG00000066043	Phactr4	phosphatase and actin regulator 4	protein-coding
hypo	chr4	134528714	134532972	45.5151	23.5294	100	NA	6.04752	0.731707	9.27783	4.59209	14	25	NA	NA	5	9	27	35	0	0	-31.4098	Intergenic	43948	ENSMUSG00000028821	Syf2	SYF2 homolog, RNA splicing factor (S. cerevisiae)	protein-coding
hypo	chr4	139479279	139481996	38.6161	80	0.495356	NA	0	6.55022	0	0.54001	13	9	13	NA	6	12	2	33	8.24588e-244	1.00716e-240	-29.2803	Intergenic	8351	ENSMUSG00000085928	4933427I22Rik	RIKEN cDNA 4933427I22 gene	ncRNA
hypo	chr4	152525434	152532717	100	19.0928	55.7292	31.4815	3.73832	3.6776	13.3641	6.55967	NA	23	9	3	7	27	2	32	0	0	-31.0252	Intergenic	327863	ENSMUSG00000039546	Ajap1	adherens junction associated protein 1	protein-coding
hypo	chr4	152540991	152544100	0	6.82081	43.7778	90.9091	1.03093	2.59259	0	1.43885	1	34	23	NA	31	13	14	27	3.52278e-249	4.54177e-246	-27.1687	Intergenic	314393	ENSMUSG00000039546	Ajap1	adherens junction associated protein 1	protein-coding
hypo	chr5	20173506	20179301	23.5417	74.9409	40	40.0943	NA	19.3424	18.3562	2.73973	5	7	1	14	NA	5	13	1	7.79791e-55	7.01409e-53	-24.7037	intron (NM_001170745, intron 20 of 20)	211538	ENSMUSG00000039987	Phtf2	putative homeodomain transcription factor 2	protein-coding
hypo	chr5	77963986	77967424	46.012	24.1	25.3958	4.54545	3.11751	4.05257	3.78549	3.10982	32	34	37	26	20	20	18	20	0	0	-31.925	Intergenic	71192	ENSMUSG00000107232	1700017L05Rik	RIKEN cDNA 1700017L05 gene	ncRNA
hypo	chr5	93285720	93289435	72.9503	22.7273	15	21.6028	17.9646	26.0749	NA	100	11	10	2	10	15	16	NA	NA	4.81981e-152	2.48559e-149	-35.4755	intron (NM_001077595, intron 1 of 9)	-39441	ENSMUSG00000029381	Shroom3	shroom family member 3	protein-coding
hypo	chr5	106395085	106401946	11.3734	65.3846	12.1795	22.2564	NA	9.04437	21.6418	75	10	9	5	12	NA	13	5	NA	3.27703e-46	2.19795e-44	-23.2031	Intergenic	92929	ENSMUSG00000029290	Zfp326	zinc finger protein 326	protein-coding
hypo	chr5	106810428	106814637	36.3458	11.0778	94	9.24765	37.395	22.7907	14.2857	0.853242	14	9	2	20	3	7	9	19	1.95348e-47	1.37792e-45	-22.1135	Intergenic	62174	ENSMUSG00000105508	Gm32921	predicted gene, 32921	ncRNA
hypo	chr5	113574603	113578745	16.1058	54.7101	81.8182	12.2872	20.0544	21.4594	NA	53.8462	9	16	NA	29	15	27	NA	NA	1.44787e-42	8.47064e-41	-20.6105	intron (NM_172884, intron 1 of 7)	-9069	ENSMUSG00000051339	2900026A02Rik	RIKEN cDNA 2900026A02 gene	protein-coding
hypo	chr5	117484347	117487853	53.6465	6.36704	0	5.72803	NA	0.373134	5.40176	4.89423	6	7	5	36	NA	17	30	28	3.96888e-158	2.21051e-155	-25.3123	Intergenic	79902	ENSMUSG00000066900	Suds3	suppressor of defective silencing 3 homolog (S. cerevisiae)	protein-coding
hypo	chr5	119292271	119297916	31.7372	1.0989	78.1609	1.07143	0.960769	0.380711	NA	0.158228	13	9	NA	2	8	24	NA	8	2.71708e-236	3.00259e-233	-29.0867	Intergenic	-107254	ENSMUSG00000107144	4930413E15Rik	RIKEN cDNA 4930413E15 gene	ncRNA
hypo	chr5	120230572	120234386	0.322581	56.3396	0	1.39405	0	3.55556	0.302725	100	13	15	NA	25	NA	36	24	NA	2.75937e-215	2.37169e-212	-32.9627	Intergenic	-52193	ENSMUSG00000018263	Tbx5	T-box 5	protein-coding
hypo	chr5	121485622	121488956	33.7662	67.8571	65.5556	16.8831	76.6423	32.0872	42.6207	23.8028	6	9	5	2	5	12	18	14	7.46681e-51	5.97504e-49	-25.8917	Intergenic	-27188	ENSMUSG00000029608	Rph3a	rabphilin 3A	protein-coding
hypo	chr5	146135750	146148868	41.3764	30.3905	6.41026	6.21469	2.61866	12.5	4.54545	86.6667	6	12	10	15	14	13	17	NA	7.74797e-144	3.62023e-141	-20.5944	exon (NM_001100180, exon 11 of 13)	36170	ENSMUSG00000070419	Cyp3a57	cytochrome P450, family 3, subfamily a, polypeptide 57	protein-coding
hypo	chr5	148395648	148400303	57.0887	32.4324	20.2797	23.3062	29.3532	20.1058	1.46413	25.1121	20	6	8	8	10	14	21	10	1.06525e-230	1.12368e-227	-37.4893	intron (NM_010228, intron 20 of 29)	139588	ENSMUSG00000029648	Flt1	FMS-like tyrosine kinase 1	protein-coding
hypo	chr6	18118498	18120405	57.3499	2.06186	9.67283	1.44509	NA	4.1225	8.21256	0	12	5	23	8	NA	14	11	7	1.0059e-69	1.34675e-67	-23.1177	Intergenic	-1235	ENSMUSG00000041301	Cftr	cystic fibrosis transmembrane conductance regulator	protein-coding
hypo	chr6	29954108	29959243	52.43	16.7702	43.9252	14.1903	NA	34.103	15.6863	25.1384	24	4	7	14	NA	18	1	12	3.27088e-69	4.30471e-67	-25.0986	Intergenic	21347	ENSMUSG00000045709	Smkr-ps	smal lysine rich protein 1, pseudogene	ncRNA
hypo	chr6	70998578	71000525	48.5714	0.45045	66.5461	0.424328	NA	6.16438	0	1.21704	NA	9	6	40	NA	31	8	22	1.41192e-222	1.34655e-219	-45.6323	Intergenic	92952	ENSMUSG00000055874	Foxi3	forkhead box I3	protein-coding
hypo	chr6	95068349	95072692	5.88235	3.81356	76.9912	NA	16.0714	2.44755	1.36986	NA	NA	16	7	NA	2	20	9	NA	1.98329e-32	7.19524e-31	-23.6822	intron (NM_001008785, intron 2 of 3)	2647	ENSMUSG00000030031	Kbtbd8	kelch repeat and BTB (POZ) domain containing 8	protein-coding
hypo	chr6	119314965	119320803	16.4706	10.8295	65.0388	17.4157	62.963	24.0385	13.4228	14.664	5	6	24	7	NA	2	16	25	2.45642e-54	2.17577e-52	-23.286	intron (NM_197985, intron 2 of 7)	-37100	ENSMUSG00000055003	Lrtm2	leucine-rich repeats and transmembrane domains 2	protein-coding
hypo	chr6	127326613	127332523	94.2584	0	55.2975	32.1644	7.70444	10.8	26.7838	32.4607	NA	18	10	5	11	19	8	6	1.18844e-157	6.56658e-155	-28.2286	Intergenic	-67290	ENSMUSG00000037997	Parp11	poly (ADP-ribose) polymerase family, member 11	protein-coding
hypo	chr7	6871167	6877341	55.2981	71.5347	28.5714	1.45985	5.75	38.0538	39.7231	0.428164	26	9	2	21	8	15	23	21	0	0	-35.8658	intron (NM_001290994, intron 4 of 8)	55119	ENSMUSG00000108043	Zim3	zinc finger, imprinted 3	ncRNA
hypo	chr7	36416301	36419238	62.7832	92.7039	10.6383	NA	NA	NA	NA	NA	25	8	2	3	NA	15	NA	6	1.59074e-131	6.18702e-129	-46.994	intron (NM_145633, intron 25 of 28)	14731	ENSMUSG00000030417	Pdcd5	programmed cell death 5	protein-coding
hypo	chr7	36749830	36754758	17.5299	38.6707	9.63855	0.732601	2.88462	1.4553	30.8605	0	6	6	5	23	1	17	4	1	5.3479e-50	4.15537e-48	-21.7343	Intergenic	-164286	ENSMUSG00000044452	Zfp507	zinc finger protein 507	protein-coding
hypo	chr7	88224503	88228988	50.1241	10.5263	87.0229	4.01189	37.6712	9.03073	0.845666	18.6	6	15	NA	40	1	26	19	8	2.03059e-97	4.87481e-95	-29.989	intron (NM_054085, intron 5 of 13)	24260	ENSMUSG00000038763	Alpk3	alpha-kinase 3	protein-coding
hypo	chr7	119765613	119772625	0.265957	0.302115	54.503	0.449438	0.867052	7.11207	0.963855	NA	11	3	7	4	9	23	6	NA	3.46289e-210	2.83631e-207	-28.424	Intergenic	-53715	ENSMUSG00000055320	Tead1	TEA domain family member 1	protein-coding
hypo	chr7	142199488	142204240	18.5185	76.5753	34	34.1014	28.8793	NA	NA	23.0824	6	5	2	5	5	NA	NA	14	1.03275e-72	1.4917e-70	-33.4944	intron (NM_001033420, intron 29 of 51)	-71751	ENSMUSG00000073805	Fam196a	family with sequence similarity 196, member A	protein-coding
hypo	chr7	148364386	148369755	39.386	66.2198	29.0323	26.431	6.86016	26.5723	12.0846	28.6957	13	16	4	10	6	11	12	1	2.21759e-69	2.92403e-67	-21.1166	Intergenic	-8321	ENSMUSG00000038650	Rnh1	ribonuclease/angiogenin inhibitor 1	protein-coding
hypo	chr8	13994056	13998860	79.0323	20.7865	84.3273	14.8678	31.4741	10.1145	31.2321	76.2712	2	14	6	21	11	14	24	2	6.12807e-143	2.78847e-140	-42.5069	intron (NR_131137, intron 1 of 2)	-2482	ENSMUSG00000110058	Gm5907	predicted gene 5907	ncRNA
hypo	chr8	29890070	29897270	58.1214	0	100	19.2661	17.9498	4.89192	0	40.5053	11	7	NA	2	21	14	2	10	4.62042e-130	1.76744e-127	-26.0782	intron (NM_001347498, intron 4 of 14)	436438	ENSMUSG00000063626	Unc5d	unc-5 netrin receptor D	protein-coding
hypo	chr8	35110034	35114346	0	44.9004	77.7778	2.65734	0.287356	0.330033	0.396301	NA	6	7	NA	19	6	22	35	NA	1.63574e-220	1.53892e-217	-38.9869	Intergenic	58678	ENSMUSG00000031516	Dctn6	dynactin 6	protein-coding
hypo	chr8	45781932	45785325	43.9636	1.54242	78.1333	6.80693	57.4519	19.2229	51.2121	13.7863	5	24	NA	51	3	14	4	30	7.90405e-70	1.06437e-67	-24.2545	Intergenic	-251933	ENSMUSG00000070047	Fat1	FAT atypical cadherin 1	protein-coding
hypo	chr8	85507571	85514331	0	48.9573	8.30721	8.02292	1.49254	1.06667	2.60631	0	3	17	16	5	1	11	14	8	4.64692e-141	2.02199e-138	-26.8865	intron (NM_177378, intron 1 of 6)	123696	ENSMUSG00000047747	Rnf150	ring finger protein 150	protein-coding
hypo	chr8	106669234	106673948	65.5858	28.5714	63.6472	12.3907	0	3.10421	2.94785	NA	8	9	20	10	5	26	4	NA	0	0	-53.4945	Intergenic	-22822	ENSMUSG00000031872	Bean1	brain expressed, associated with Nedd4, 1	protein-coding
hypo	chr8	119071316	119078883	59.4771	27.23	13.2552	6.57343	NA	3.43028	3.97004	21.3115	5	12	13	5	NA	27	23	4	1.20277e-189	8.54461e-187	-26.4033	Intergenic	46185	ENSMUSG00000034467	Dynlrb2	dynein light chain roadblock-type 2	protein-coding
hypo	chr8	122554992	122559529	97.9167	45.1852	63.0299	3.17726	29.4876	53.0899	1.34615	0.776398	1	5	7	5	16	8	32	9	0	0	-43.8807	intron (NM_001310635, intron 12 of 14)	40923	ENSMUSG00000031825	Crispld2	cysteine-rich secretory protein LCCL domain containing 2	protein-coding
hypo	chr8	126482891	126487118	56.669	48.8528	100	24.1379	18.6813	28.884	24.5098	NA	18	12	NA	15	NA	29	21	NA	5.05131e-122	1.74961e-119	-28.6477	intron (NM_019552, intron 8 of 12)	-11840	ENSMUSG00000039509	Nup133	nucleoporin 133	protein-coding
hypo	chr8	127397670	127400883	52.8736	25.8621	95	18.2764	24.6824	20.0452	20.0983	94.5455	6	9	NA	9	15	36	17	NA	2.28212e-17	2.89718e-16	-25.2088	intron (NM_010322, intron 4 of 15)	12344	ENSMUSG00000031985	Gnpat	glyceronephosphate O-acyltransferase	protein-coding
hypo	chr8	127999188	128003997	64.2496	80.117	88.1481	21.2366	86.2745	86.9887	49.632	38.3381	10	5	NA	15	NA	11	13	11	4.59543e-95	1.04554e-92	-29.2046	intron (NM_001081337, intron 3 of 20)	15017	ENSMUSG00000001995	Sipa1l2	signal-induced proliferation-associated 1 like 2	protein-coding
hypo	chr9	61299861	61304761	78.75	42.8191	76.5211	5.7779	76.2694	42.3214	61.1916	77.4074	3	21	5	50	5	10	7	NA	0	0	-38.0341	Intergenic	82138	ENSMUSG00000032280	Tle3	transducin-like enhancer of split 3	protein-coding
hypo	chr9	95485833	95490573	11.8147	2.89116	81.4404	12.5614	0	5.73566	71.9665	1.27877	23	24	11	20	12	22	7	15	0	0	-43.7243	Intergenic	27967	ENSMUSG00000064225	Paqr9	progestin and adipoQ receptor family member IX	protein-coding
hypo	chr9	98970708	98975070	100	18.4524	46.5672	8.39695	16.8022	9.55882	13.3056	18.0747	NA	7	5	8	9	3	14	11	3.11995e-30	9.98212e-29	-23.8122	intron (NM_029094, intron 9 of 23)	-36780	ENSMUSG00000044860	Gm1123	predicted gene 1123	protein-coding
hypo	chr9	108243599	108249688	47.5704	11.9883	4.16667	2.27027	NA	17.9461	25.2442	96.875	17	8	3	16	NA	23	8	NA	2.67397e-234	2.86402e-231	-30.926	Intergenic	-3518	ENSMUSG00000032612	Usp4	ubiquitin specific peptidase 4 (proto-oncogene)	protein-coding
hypo	chr9	114792180	114797369	31.7808	47.1324	0.75188	0.761905	0.952381	0.761905	60	2.8169	9	22	14	14	14	17	1	8	2.0637e-246	2.61227e-243	-32.3895	Intergenic	-41505	ENSMUSG00000041012	Cmtm8	CKLF-like MARVEL transmembrane domain containing 8	protein-coding
hypo	chr9	120273588	120277511	77.6553	55.2365	20.21	14.8014	26.6667	16.9811	NA	31.0092	7	9	13	9	2	19	NA	5	4.50827e-197	3.44908e-194	-42.6954	intron (NM_144557, intron 2 of 16)	62359	ENSMUSG00000041794	Myrip	myosin VIIA and Rab interacting protein	protein-coding
hypo	chr9	121474796	121480918	4.98392	2.88066	53.9452	3.6488	1.86916	1.72786	1.6369	10.462	5	2	13	19	5	18	31	7	2.78466e-206	2.22837e-203	-28.7845	Intergenic	-18281	ENSMUSG00000084995	Lyzl4os	lysozyme-like 4, opposite strand	ncRNA
hypo	chr10	12246312	12254546	47.0117	7.69231	79.1687	3.14607	12.5	21.1191	1.46628	93.75	15	16	6	12	1	12	3	NA	0	0	-51.4093	intron (NM_011682, intron 51 of 73)	331104	ENSMUSG00000019820	Utrn	utrophin	protein-coding
hypo	chr10	12406242	12411724	80.4878	77.4008	82.5727	77.7344	32.9039	86.0123	38.1481	36.6667	2	7	19	10	16	7	18	16	7.69955e-174	4.70213e-171	-26.2275	intron (NM_011682, intron 26 of 73)	172550	ENSMUSG00000019820	Utrn	utrophin	protein-coding
hypo	chr10	21140937	21144374	46.5	51.3055	11.1111	21.5847	92.8571	1.91431	0	27.0513	9	18	5	15	NA	38	11	25	2.32683e-94	5.20881e-92	-29.7113	Intergenic	45550	ENSMUSG00000037542	Aldh8a1	aldehyde dehydrogenase 8 family, member A1	protein-coding
hypo	chr10	59401631	59406296	0	28.8889	0	1.30435	0.811808	0.8	1.75439	0	16	NA	16	22	31	22	20	13	6.14748e-40	3.21312e-38	-21.9358	Intergenic	10554	ENSMUSG00000020108	Ddit4	DNA-damage-inducible transcript 4	protein-coding
hypo	chr10	74931177	74937010	71.5438	67.723	44.4892	12.4016	NA	33.4204	3.18182	45.1032	6	10	12	15	NA	31	5	17	4.16895e-110	1.2144e-107	-21.2445	Intergenic	21839		4933407G14Rik	RIKEN cDNA 4933407G14 gene	ncRNA
hypo	chr10	94393406	94398110	97.1669	20.6081	17.6982	11.3208	19.5122	14.4981	74.0132	10.5901	2	8	18	3	3	15	7	11	1.61811e-141	7.22135e-139	-33.6983	intron (NM_018797, intron 1 of 30)	11454	ENSMUSG00000074785	Plxnc1	plexin C1	protein-coding
hypo	chr10	98666444	98669297	78.69	5.60976	0	0	36.6412	44.1379	0	NA	7	14	10	12	5	17	14	NA	4.2814e-44	2.66373e-42	-24.0955	Intergenic	-57994	ENSMUSG00000019960	Dusp6	dual specificity phosphatase 6	protein-coding
hypo	chr10	118919254	118922400	96.5779	77.6471	19.7802	56.924	37.8661	60.2564	20.6704	92.5	3	5	5	12	14	1	14	NA	5.25334e-41	2.8618e-39	-27.5617	intron (NM_133442, intron 1 of 21)	29737	ENSMUSG00000034813	Grip1	glutamate receptor interacting protein 1	protein-coding
hypo	chr11	5907191	5907947	27.541	20	50	0	0.961538	7.87746	7.95455	NA	22	7	1	13	7	26	9	NA	2.20559e-28	6.33211e-27	-22.5312	intron (NM_007595, intron 3 of 20)	51808	ENSMUSG00000002741	Ykt6	YKT6 v-SNARE homolog (S. cerevisiae)	protein-coding
hypo	chr11	23072380	23079279	36.4718	0.550964	0	6.57343	29.6296	6.2586	33.8462	4.65116	15	12	NA	17	NA	20	NA	NA	2.16404e-105	5.83956e-103	-22.2817	Intergenic	23690	ENSMUSG00000086366	1700061J23Rik	RIKEN cDNA 1700061J23 gene	ncRNA
hypo	chr11	68767745	68770285	0	83.6275	0	7.02087	11.2617	17.9641	55.3071	94.6429	25	16	6	12	35	60	49	NA	1.78805380489982e-308	3.66131e-305	-36.3174	intron (NM_177566, intron 1 of 15)	1345	ENSMUSG00000052921	Arhgef15	Rho guanine nucleotide exchange factor (GEF) 15	protein-coding
hypo	chr11	75448276	75452740	64.9003	32.6	100	17.1629	25.8824	26.6936	96.2963	NA	5	5	NA	25	4	9	NA	NA	1.79795e-244	2.23524e-241	-39.1994	exon (NM_008916, exon 4 of 12)	5986	ENSMUSG00000006127	Inpp5k	inositol polyphosphate 5-phosphatase K	protein-coding
hypo	chr11	99226929	99231807	8.28729	42.5464	55.814	5.44413	0.813008	4.33604	13.1783	79.2453	8	22	NA	10	7	20	12	NA	1.11244e-90	2.36845e-88	-25.9208	intron (NM_027574, intron 5 of 7)	6849	ENSMUSG00000055937	Krt28	keratin 28	protein-coding
hypo	chr11	99501376	99506266	43.2642	37.5	53.2319	18.7956	96.7033	18.4466	99.0826	5.14547	11	5	NA	15	1	6	NA	17	1.92522e-64	2.27176e-62	-26.2249	TTS (NM_029613)	1582	ENSMUSG00000045109	Krtap4-7	keratin associated protein 4-7	protein-coding
hypo	chr11	109807214	109812321	62.5	79.9853	63.9145	28.2051	5.06757	0	17.5258	43.1818	8	7	16	4	15	14	10	4	2.13972e-305	4.2562e-302	-56.9328	intron (NM_013851, intron 25 of 38)	47362	ENSMUSG00000020620	Abca8b	ATP-binding cassette, sub-family A (ABC1), member 8b	protein-coding
hypo	chr11	112805551	112810179	86.8421	43.2836	77.4346	19.209	75.7282	15.3846	79.5497	82.4786	1	9	5	19	2	15	2	2	4.54157e-112	1.35121e-109	-30.9555	Intergenic	-121423		1700012H19Rik	RIKEN cDNA 1700012H19 gene	ncRNA
hypo	chr12	74453476	74458572	0.309598	74.5308	44.9383	NA	1.76768	8.85781	100	3.81356	3	11	14	NA	12	13	1	5	6.80699e-139	2.88965e-136	-38.3445	TTS (NM_001037717)	54526	ENSMUSG00000056359	D830013O20Rik	RIKEN cDNA D830013O20 gene	ncRNA
hypo	chr12	108731412	108737338	52.9672	56.5	72.5494	58.9744	0	31.3519	13.5616	9.7561	13	16	24	NA	8	10	10	6	0	0	-48.9524	Intergenic	239323	ENSMUSG00000085641	4930465M20Rik	RIKEN cDNA 4930465M20 gene	ncRNA
hypo	chr13	8447889	8458673	80.4632	67.893	29.4444	36.2996	66.59	37.1488	11.6343	66.4062	10	7	3	8	5	9	13	NA	8.30056e-187	5.77886e-184	-32.6062	intron (NM_001289530, intron 1 of 9)	251169	ENSMUSG00000052551	Adarb2	adenosine deaminase, RNA-specific, B2	protein-coding
hypo	chr13	93806411	93810020	31.9728	19.084	33.9286	0.416667	8.33333	4.0201	4.42478	4.44444	7	10	1	8	9	12	12	10	3.79539e-32	1.35228e-30	-22.6457	Intergenic	-35043	ENSMUSG00000114382	Gm4814	predicted gene 4814	ncRNA
hypo	chr13	95440530	95444672	51.2037	6.63176	100	2.11268	16.8142	4.44234	0	0	21	18	NA	9	NA	34	2	2	1.03004e-196	7.79475e-194	-39.8631	Intergenic	-116297	ENSMUSG00000042043	Tbca	tubulin cofactor A	protein-coding
hypo	chr13	95718327	95724440	40.2256	23.2639	59.1837	0.220264	0	34.2949	0.73157	0.629921	6	9	3	15	NA	5	14	12	1.67928e-104	4.44531e-102	-31.652	Intergenic	-24915	ENSMUSG00000042015	Wdr41	WD repeat domain 41	protein-coding
hypo	chr13	101556801	101560291	81.4159	31.1947	79.5753	42.623	61.9048	32.5623	9.47581	86.1538	NA	12	6	9	3	15	32	NA	9.90435e-79	1.67772e-76	-29.793	Intergenic	-2105	ENSMUSG00000041431	Ccnb1	cyclin B1	protein-coding
hypo	chr13	108449853	108453856	7.38916	34.1176	58.6538	0.952381	NA	0	0.625	51.5625	10	7	10	8	NA	4	16	2	2.46632e-73	3.62248e-71	-37.6805	Intergenic	-25622	ENSMUSG00000102000	1700006H21Rik	RIKEN cDNA 1700006H21 gene	ncRNA
hypo	chr14	47783458	47789566	13.3484	30.7509	71.7011	12	14.6825	NA	16.726	16.2139	7	15	5	1	9	NA	13	10	5.21482e-75	8.08588e-73	-24.42	intron (NM_008102, intron 2 of 5)	22565	ENSMUSG00000037580	Gch1	GTP cyclohydrolase 1	protein-coding
hypo	chr14	117768245	117774080	55.1181	0.943396	39.9297	26.6304	69.2308	21.1321	3.72157	93.617	17	1	10	12	NA	18	32	NA	2.42469e-133	9.87176e-131	-32.0031	intron (NM_001079844, intron 2 of 9)	446644	ENSMUSG00000058571	Gpc6	glypican 6	protein-coding
hypo	chr15	35939055	35943127	17.3469	17.1429	68.3036	1.6835	19.382	9.52381	1.88679	17.0431	7	4	5	6	10	2	5	11	6.15087e-39	3.08075e-37	-31.0851	intron (NM_001195748, intron 24 of 27)	-73090	ENSMUSG00000014313	Cox6c	cytochrome c oxidase subunit VIc	protein-coding
hypo	chr15	94317320	94321783	1.1976	34.0659	78.8632	11.1111	1.90972	14.9923	12.4	26.1538	6	NA	9	32	3	14	10	3	0	0	-52.8906	Intergenic	54386	ENSMUSG00000033356	Pus7l	pseudouridylate synthase 7-like	protein-coding
hypo	chr15	97095739	97099642	65.7931	45.3144	5.85938	9.99112	NA	0	43.2849	71.4286	6	7	9	17	NA	9	21	NA	1.29982e-71	1.82815e-69	-20.6583	intron (NM_172293, intron 1 of 5)	-19973	ENSMUSG00000048218	Amigo2	adhesion molecule with Ig like domain 2	protein-coding
hypo	chr15	99366205	99370620	70.9151	23.7215	28.481	31.9703	28.8136	7.48663	0.440529	NA	17	19	7	45	5	15	5	NA	0	0	-32.1466	Intergenic	-9817	ENSMUSG00000023011	Faim2	Fas apoptotic inhibitory molecule 2	protein-coding
hypo	chr15	100456200	100460031	48.9529	44.8052	29.8387	12.381	75	9.83302	22.3171	19.4245	15	9	9	15	NA	8	19	20	3.77302e-107	1.03825e-104	-30.3753	intron (NR_104338, intron 2 of 3)	7874	ENSMUSG00000053559	Smagp	small cell adhesion glycoprotein	protein-coding
hypo	chr16	29435900	29441438	49.0148	60.9313	3.22581	3.91534	43.8127	16.9849	4.45344	6.10687	5	23	6	20	10	22	6	9	1.12688e-145	5.41059e-143	-27.5672	intron (NM_001164613, intron 18 of 21)	-59851	ENSMUSG00000048939	Atp13a5	ATPase type 13A5	protein-coding
hypo	chr16	34312803	34318296	80.4795	38.7133	39.7413	15.0555	38.5207	9.375	19.0317	9.00693	9	15	31	35	16	NA	22	5	1.70901e-113	5.19568e-111	-23.4116	intron (NM_001164268, intron 6 of 33)	198563	ENSMUSG00000061751	Kalrn	kalirin, RhoGEF kinase	protein-coding
hypo	chr16	57074961	57084428	80.0701	86.2348	52.3929	42.3605	50.1266	27.3691	26.7319	10.5587	6	NA	9	33	4	23	7	23	0	0	-50.5719	Intergenic	-8236	ENSMUSG00000046748	Tmem45a2	transmembrane protein 45A2	protein-coding
hypo	chr16	92058829	92059130	21.0526	0	41.1765	0.771605	0	8.10811	NA	NA	42	3	9	34	3	21	NA	NA	6.7319e-22	1.24251e-20	-21.251	intron (NM_080456, intron 1 of 2)	399	ENSMUSG00000039680	Mrps6	mitochondrial ribosomal protein S6	protein-coding
hypo	chr16	92754240	92759159	100	49.4421	58.3869	26.5416	46.9436	31.0703	6.98413	NA	NA	23	31	16	13	19	34	NA	7.64586e-186	5.21868e-183	-28.33	intron (NM_001111021, intron 2 of 7)	-59126	ENSMUSG00000022952	Runx1	runt related transcription factor 1	protein-coding
hypo	chr17	4597243	4603451	43.75	76.4319	2.00573	6.3942	33.9359	10.2171	6.65939	3.38028	6	7	3	15	5	14	17	11	3.19591e-267	4.73403e-264	-43.4122	Intergenic	-34633		4930517M08Rik	RIKEN cDNA 4930517M08 gene	ncRNA
hypo	chr17	12335793	12341009	15.2866	31.4168	36.2613	0.683761	0.44843	0.545455	3.29557	NA	2	7	11	26	8	26	12	NA	5.40153e-223	5.29654e-220	-31.215	intron (NM_026644, intron 1 of 8)	26251	ENSMUSG00000023827	Agpat4	1-acylglycerol-3-phosphate O-acyltransferase 4 (lysophosphatidic acid acyltransferase, delta)	protein-coding
hypo	chr17	15844895	15850743	22.4771	70.3704	15.4185	19.4401	NA	12.8617	14.4266	12.9928	6	6	1	14	NA	11	27	13	4.28695e-50	3.34219e-48	-25.7509	intron (NM_007690, intron 2 of 35)	5888	ENSMUSG00000023852	Chd1	chromodomain helicase DNA binding protein 1	protein-coding
hypo	chr17	35220783	35224551	37.4429	36.1111	59.6919	0.271003	41.5864	10.8284	28.7625	76.3889	9	7	6	9	16	28	8	NA	3.49004e-82	6.34404e-80	-25.7247	promoter-TSS (NM_001163192)	-127	ENSMUSG00000034923	Ly6g6f	lymphocyte antigen 6 complex, locus G6F	protein-coding
hypo	chr18	5434716	5437004	5	3.33333	29.7428	6.875	10	1.26582	0.675676	6.25	2	7	26	10	17	13	10	7	3.61614e-37	1.66615e-35	-22.0126	Intergenic	-101423	ENSMUSG00000050945	Zfp438	zinc finger protein 438	protein-coding
hypo	chr18	25994232	26001471	11.976	50.6052	56.9715	0	12.0185	11.5183	17.4615	1.25392	16	15	5	2	7	7	12	20	1.99115e-274	3.08053e-271	-35.8078	Intergenic	-85368	ENSMUSG00000024268	Celf4	CUGBP, Elav-like family member 4	protein-coding
hypo	chr18	44898654	44903087	100	62.8378	84.3575	70	32.6923	4.87805	74.6193	44.7887	NA	5	5	2	3	9	6	1	1.94084e-15	2.04885e-14	-21.7389	intron (NM_001085373, intron 2 of 18)	70965	ENSMUSG00000071856	Mcc	mutated in colorectal cancers	protein-coding
hypo	chr18	47387213	47393183	86.7372	14.4404	40.1274	NA	59.2668	38.6792	23.9617	25.7143	7	5	3	NA	5	9	3	2	7.28197e-77	1.17627e-74	-31.3818	Intergenic	138324	ENSMUSG00000019647	Sema6a	sema domain, transmembrane domain (TM), and cytoplasmic domain, (semaphorin) 6A	protein-coding
hypo	chr19	15865601	15869442	77.6185	28.7958	7.13407	12.4915	13.1417	16.4912	8.57461	1.0101	7	17	19	32	14	9	19	8	6.354e-167	3.68638e-164	-29.0494	Intergenic	131590	ENSMUSG00000024640	Psat1	phosphoserine aminotransferase 1	protein-coding
hypo	chr19	48202234	48205961	33.6815	5.12821	44.5052	2.28532	0.493827	37.2845	0	0.26455	12	23	20	35	10	5	8	18	2.40259e-250	3.15601e-247	-31.0552	Intergenic	-76417	ENSMUSG00000063434	Sorcs3	sortilin-related VPS10 domain containing receptor 3	protein-coding
hypo	chr19	57322737	57327197	87.9121	52.1127	9.38628	8.20189	2.48062	13.522	1.88172	88.2353	NA	14	12	3	11	15	11	NA	3.28502e-76	5.22154e-74	-31.2912	Intergenic	-23483		4930449E18Rik	RIKEN cDNA 4930449E18 gene	ncRNA
hypo	chrX	103381272	103382570	73.5577	11.8721	0	0	NA	0.176678	0.314465	NA	27	25	9	11	NA	38	20	NA	5.91062e-128	2.20052e-125	-32.1796	promoter-TSS (NM_008828)	-518	ENSMUSG00000062070	Pgk1	phosphoglycerate kinase 1	protein-coding

## Sheet: hMG 200 IU vs.natural control
Genes annotated in the hyper-/hypo- DMRs associated with superovulation with hMG 200 IU + hCG 5IU compared with the natural control group
				Methylkit.methylation.level									CpG.number									Methylkit.calculateDiffMeth			Homer.annotation
Type	chr	start	end	NC_3	NC_4	NC_5	hMG200IU_2	hMG200IU_3	hMG200IU_4	hMG200IU_5	hMG200IU_6	hMG200IU_7	NC_3	NC_4	NC_5	hMG200IU_2	hMG200IU_3	hMG200IU_4	hMG200IU_5	hMG200IU_6	hMG200IU_7	pvalue	qvalue	meth.diff	Annotation	Distance to TSS	Nearest Ensembl	Gene Name	Gene Description	Gene Type
hyper	chr1	59357861	59362716	32.3493	30.0493	36.1635	89.9687	84.6184	60.9544	72.6153	32.5	47.8976	16	17	17	1	15	9	17	3	6	1.3067e-255	1.59246e-252	42.3336	intron (NM_001033373, intron 9 of 13)	46538	ENSMUSG00000026023	Cdk15	cyclin-dependent kinase 15	protein-coding
hyper	chr1	127122629	127133607	7.96253	3.9886	1.39104	6.98925	3.77358	71.6728	1.92308	38.353	50.5553	5	12	3	7	19	13	2	12	20	4.33068e-299	7.78466e-296	41.0426	Intergenic	204186	ENSMUSG00000026341	Actr3	ARP3 actin-related protein 3	protein-coding
hyper	chr1	130723259	130726890	1.19641	0.362319	2.29095	0.737327	0	NA	0	1.15053	35.2593	29	9	20	30	NA	NA	8	22	24	1.03647e-142	4.80804e-140	20.1301	Intergenic	-236199	ENSMUSG00000045382	Cxcr4	chemokine (C-X-C motif) receptor 4	protein-coding
hyper	chr1	184543911	184548990	2.63158	1.09409	0.507185	70.621	18.5275	19.2857	0.305344	97.2973	9.19118	4	6	21	8	24	4	16	NA	11	8.497e-185	5.65699e-182	26.3804	intron (NM_130890, intron 13 of 20)	51313	ENSMUSG00000038599	Capn8	calpain 8	protein-coding
hyper	chr1	187435941	187440396	36.1345	21.9355	0.164745	40.6156	92.545	11.0465	73.2348	49.0581	72.7891	5	5	11	19	5	27	11	20	4	1.73566e-140	7.65633e-138	42.7636	Intergenic	116984	ENSMUSG00000102185	5033404E19Rik	NSA2 ribosome biogenesis homolog pseudogene	pseudo
hyper	chr1	190771698	190776374	52.9412	88.3721	6.78788	81.9929	73.4387	11.4634	65.6489	NA	10.2564	1	6	26	14	13	6	11	NA	6	1.52138e-167	8.75128e-165	35.2952	intron (NM_021408, intron 66 of 70)	57683	ENSMUSG00000026608	Kctd3	potassium channel tetramerisation domain containing 3	protein-coding
hyper	chr2	63585971	63596269	17.2414	14.4487	13.4396	17.0984	45.2703	11.3636	51.4377	9.15493	42.4793	3	6	10	4	NA	5	9	4	9	2.28953e-39	1.1472e-37	25.6938	Intergenic	344975	ENSMUSG00000075324	Fign	fidgetin	protein-coding
hyper	chr2	128701996	128706273	91.3043	4.46194	0	40.7973	47.3537	1.45051	30.6857	7.26073	NA	NA	12	17	21	39	30	26	30	NA	3.84219e-195	2.76262e-192	27.4395	intron (NM_024237, intron 2 of 7)	14467	ENSMUSG00000027386	Fbln7	fibulin 7	protein-coding
hyper	chr2	143457434	143463577	0.558659	2.58621	3.92585	0.417537	60.1399	11.8721	2.72727	72.2647	4.87805	2	23	7	18	22	2	18	12	4	3.14594e-307	6.46286e-304	47.3988	intron (NM_008792, intron 2 of 11)	-86933	ENSMUSG00000086171	Pcsk2os1	proprotein convertase subtilisin/kexin type 2, opposite strand 1	ncRNA
hyper	chr2	163587200	163591963	0.456621	0.810811	0	8.74558	8.27375	85.5856	20.1893	21.67	85.5263	13	10	1	22	14	7	6	4	NA	4.33942e-128	1.64218e-125	28.077	Intergenic	-13607	ENSMUSG00000017697	Ada	adenosine deaminase	protein-coding
hyper	chr2	178323551	178329215	47.0899	41.8502	0	NA	0	51.5152	43.0075	84.8283	NA	13	21	20	NA	13	11	16	12	NA	1.00158e-103	2.56286e-101	25.1489	Intergenic	161163	ENSMUSG00000039155	Cdh26	cadherin-like 26	protein-coding
hyper	chr3	8910474	8918917	27.2727	64.0099	5.51053	40.0668	53.0516	73.1038	34.9892	88.9607	1.63934	2	5	12	NA	6	4	14	3	1	2.28409e-122	7.93388e-120	26.9304	intron (NM_025434, intron 1 of 2)	9161	ENSMUSG00000040269	Mrps28	mitochondrial ribosomal protein S28	protein-coding
hyper	chr3	102530977	102538051	0	2.95276	58.6207	58.6826	93.7284	84.6154	7.92254	40.184	32.8571	5	15	1	4	4	NA	12	12	2	0	0	60.0836	intron (NR_040588, intron 1 of 3)	-4179	ENSMUSG00000027858	Tspan2	tetraspanin 2	protein-coding
hyper	chr3	108691955	108699300	2.2158	0.214592	2.58621	50.7092	37.376	23.5081	27.8005	8.27367	16.1787	19	10	1	6	13	3	12	11	2	6.71151e-141	3.03505e-138	23.5775	Intergenic	-2702	ENSMUSG00000045326	Fndc7	fibronectin type III domain containing 7	protein-coding
hyper	chr3	122532201	122538277	5.97015	16.0671	21.374	51.9231	40.2027	19.9443	28.9756	58.6463	27.5081	2	14	6	10	7	23	10	19	9	8.92083e-40	4.53627e-38	25.6231	intron (NM_153422, intron 14 of 20)	-30341	ENSMUSG00000106583	4930447N08Rik	RIKEN cDNA 4930447N08 gene	ncRNA
hyper	chr3	127452493	127457026	1.64634	0	10.2484	6.17978	90.0592	5.00491	0	85.7798	58.0986	22	24	11	11	NA	16	14	5	15	0	0	46.4577	intron (NM_027808, intron 1 of 13)	28685	ENSMUSG00000028028	Alpk1	alpha-kinase 1	protein-coding
hyper	chr3	134318560	134330394	13.3047	1.85185	16.2791	1.80995	31.8696	66.9643	33.3505	14.0547	8.97098	2	7	15	8	21	10	21	14	6	5.42806e-98	1.2351e-95	21.5087	Intergenic	-167494	ENSMUSG00000028172	Tacr3	tachykinin receptor 3	protein-coding
hyper	chr3	150280244	150289234	34.2105	0	0.169972	50.5921	45.2842	26.2295	39.4624	0	20.7612	NA	6	11	15	22	7	16	3	16	0	0	37.5786	Intergenic	402087	ENSMUSG00000092830	Mir3963	microRNA 3963	ncRNA
hyper	chr4	42904893	42910326	3.05344	0	0.701944	1.61663	21.1248	35.8115	45.5373	0.578035	11.9497	2	13	38	13	12	4	7	14	5	6.14236e-161	3.34584e-158	20.9564	Intergenic	-20535	ENSMUSG00000050141	Fam205c	family with sequence similarity 205, member C	protein-coding
hyper	chr4	152026694	152031645	19.3627	30.9987	13.253	8.86076	8.77193	89.0093	11.5979	90.9922	80.2737	8	29	2	4	NA	28	21	8	14	2.85956e-290	4.67294e-287	51.3202	Intergenic	-42479		Gm833	predicted gene 833	ncRNA
hyper	chr5	5482515	5488292	40.9938	49.1173	12.5904	50.4098	42.2316	60.5187	77.686	40.9931	82.9238	11	20	11	5	7	9	14	22	4	2.96373e-236	3.18058e-233	34.038	Intergenic	-6261	ENSMUSG00000079666	1700015F17Rik	RIKEN cDNA 1700015F17 gene	protein-coding
hyper	chr5	100069132	100075563	88	9.30949	11.0169	51.1927	14.1828	73.5075	65.3645	21.7277	96.2719	NA	21	6	10	22	8	9	10	4	1.01302632085171e-316	2.34964539869983e-313	41.6268	intron (NR_030692, intron 1 of 3)	85731	ENSMUSG00000089809	A930011G23Rik	RIKEN cDNA A930011G23 gene	ncRNA
hyper	chr5	107187868	107195553	0.874636	0	4.70297	25.916	7.25552	55.9501	9.76331	4.56956	46.1687	10	4	9	32	9	18	8	19	20	2.9598e-198	2.21684e-195	30.5156	Intergenic	-65862	ENSMUSG00000049606	Zfp644	zinc finger protein 644	protein-coding
hyper	chr5	134025519	134033146	0.358423	20.1365	10.3571	68.6214	57.073	0	66.5657	53.9604	67.8056	1	10	8	10	22	1	17	22	15	9.78198e-299	1.71548e-295	49.4092	Intergenic	-546285	ENSMUSG00000015944	Gatsl2	GATS protein-like 2	protein-coding
hyper	chr5	134422906	134425954	0	29.8795	15.7233	99.1501	26.9231	3.48432	20.3604	85.8621	84.3303	NA	6	6	NA	8	18	27	12	9	1.45113e-93	3.14277e-91	44.6457	Intergenic	-151188	ENSMUSG00000015944	Gatsl2	GATS protein-like 2	protein-coding
hyper	chr5	149892116	149898803	27.0177	0.839454	16.5493	68.9176	40.03	9.13838	26.7352	14.5749	53.0172	19	18	5	18	17	11	10	23	1	3.34898e-149	1.67222e-146	28.4725	Intergenic	-30827	ENSMUSG00000066551	Hmgb1	high mobility group box 1	protein-coding
hyper	chr6	22396218	22401236	0.97561	2.06897	0.0999001	2.93486	0	44.4444	0.299401	40.3657	0	6	18	20	24	1	4	13	23	1	3.18738e-195	2.31495e-192	24.9226	Intergenic	-92646	ENSMUSG00000029672	Fam3c	family with sequence similarity 3, member C	protein-coding
hyper	chr6	49921647	49927185	0.397614	1.03448	0.826446	44.9768	8.24588	13.3117	20.5679	45.1087	0	12	8	6	5	11	5	23	2	3	2.20933e-112	6.59153e-110	20.2918	Intergenic	-135824	ENSMUSG00000038388	Mpp6	membrane protein, palmitoylated 6 (MAGUK p55 subfamily member 6)	protein-coding
hyper	chr6	65113980	65121428	8.89309	18.3976	65.6471	29.7322	26.2626	42.7785	58.8639	40.0701	37.069	28	13	4	10	19	9	4	9	2	3.94411e-86	7.58264e-84	20.5977	Intergenic	-22980	ENSMUSG00000029919	Hpgds	hematopoietic prostaglandin D synthase	protein-coding
hyper	chr6	127293678	127299467	1.63625	63.015	1.91304	45.0192	1.41509	36.6173	43.3795	75.8525	10.4418	15	13	11	30	17	11	22	10	1	0	0	33.2454	Intergenic	-38588	ENSMUSG00000107153	Gm38404	predicted gene, 38404	ncRNA
hyper	chr7	3349800	3354021	16.7568	24.2857	1.0582	33.8346	3.20856	50.7668	18.5185	6.9869	91.1111	19	6	6	28	5	26	11	11	2	1.45093e-48	1.03293e-46	24.8414	intron (NM_133189, intron 3 of 4)	15226	ENSMUSG00000069806	Cacng7	calcium channel, voltage-dependent, gamma subunit 7	protein-coding
hyper	chr7	73655545	73664363	9.67742	42.3602	7.26744	38.1914	53.4548	81.7249	53.8964	83.9894	62.1849	1	6	17	31	28	5	19	13	3	0	0	41.7235	Intergenic	-87591	ENSMUSG00000015134	Aldh1a3	aldehyde dehydrogenase family 1, subfamily A3	protein-coding
hyper	chr7	77393456	77397088	0	3.43348	10.4803	9.43396	10.4706	51.0791	52.3753	7.78098	21.4605	2	14	8	18	25	25	25	9	17	7.31488e-51	5.66764e-49	23.3758	intron (NR_131145, intron 1 of 3)	87436	ENSMUSG00000109097	Gm29683	predicted gene, 29683	ncRNA
hyper	chr7	80479664	80484705	1.84564	0.502092	10.2857	30.4057	23.9108	1.23077	67.8961	11.0315	88.6564	16	16	8	22	10	27	5	38	2	1.7979048852163e-320	4.45771173619346e-317	26.6745	intron (NR_040324, intron 1 of 2)	26919	ENSMUSG00000108530	4930429H19Rik	RIKEN cDNA 4930429H19 gene	ncRNA
hyper	chr7	146366985	146371052	8.2397	17.4194	2.04082	15.9292	48.0447	73.2777	0.386847	48.9736	10.9375	13	11	4	7	26	13	11	20	5	5.24702e-154	2.7142e-151	39.7674	intron (NM_001162540, intron 1 of 11)	5374	ENSMUSG00000015981	Stk32c	serine/threonine kinase 32C	protein-coding
hyper	chr8	7920952	7935128	24.1451	34.7881	22.6083	83.3561	37.9483	84.2602	35.4684	50.2703	77.4492	17	14	18	1	13	NA	8	13	1	2.81333e-253	3.37142e-250	24.2128	Intergenic	732733	ENSMUSG00000001300	Efnb2	ephrin B2	protein-coding
hyper	chr8	15672464	15678985	0.103413	26.8868	12.9555	39.0426	1.70068	29.7674	60.323	3.66972	43.4682	6	6	2	17	19	10	6	12	7	2.58123e-196	1.91337e-193	27.419	Intergenic	493113	ENSMUSG00000093142	Mir3106	microRNA 3106	ncRNA
hyper	chr8	48338601	48343154	94.5946	46.0784	34.1935	70.8791	77.8626	96.9697	63.466	84.3524	91.889	NA	5	8	18	4	NA	4	15	3	1.7095e-77	2.7134e-75	38.1168	intron (NM_175162, intron 1 of 4)	33878	ENSMUSG00000038143	Stox2	storkhead box 2	protein-coding
hyper	chr8	94364153	94368541	95.2381	36.173	2.977	69.7056	NA	78.2988	14.2558	47.012	85.6769	NA	20	13	19	NA	15	25	10	8	3.28874e-231	3.42708e-228	44.107	Intergenic	-40794	ENSMUSG00000031734	Irx3	Iroquois related homeobox 3	protein-coding
hyper	chr8	105085626	105095052	8.7156	0.479616	10.2326	49.7738	0.529101	39.7333	93.985	10.4738	41.0959	7	11	5	4	7	5	NA	12	2	5.81029e-50	4.33825e-48	22.7716	Intergenic	218672	ENSMUSG00000031673	Cdh11	cadherin 11	protein-coding
hyper	chr8	108270285	108274937	0	11.1601	15.7595	55.5717	11.3325	64.614	62.3899	2.3845	43.1254	NA	29	23	32	20	19	26	17	28	9.88047745181781e-317	2.34964539869983e-313	37.7459	intron (NM_027469, intron 1 of 2)	9896	ENSMUSG00000013150	Gfod2	glucose-fructose oxidoreductase domain containing 2	protein-coding
hyper	chr9	47006588	47016206	1.40351	14.2582	0	7.03125	3.88693	0.4	22.8395	47.5333	19.7531	10	17	NA	4	7	5	11	7	12	9.44921e-88	1.85128e-85	20.977	Intergenic	204573	ENSMUSG00000094893	Gm4791	predicted gene 4791	protein-coding
hyper	chr9	53630422	53635166	20.8333	9.74359	14.8036	24.4842	23.6395	18.2456	46.9484	40.6007	9.45122	5	3	5	13	18	13	29	16	5	2.87033e-36	1.2388e-34	24.3207	intron (NM_028060, intron 1 of 7)	13452	ENSMUSG00000042195	Slc35f2	solute carrier family 35, member F2	protein-coding
hyper	chr9	78017962	78023245	0	0	0.359712	1.65746	0	NA	0	0	84.995	4	8	9	5	5	NA	NA	4	8	2.85236e-103	7.27276e-101	45.3919	TTS (NM_001163780)	-3117	ENSMUSG00000097574	C920006O11Rik	RIKEN cDNA C920006O11 gene	ncRNA
hyper	chr9	113049486	113056291	10.1562	57.0645	2.5641	52.295	54.4728	74.9533	4.11311	46.8535	80.1952	NA	12	17	17	12	14	20	27	10	5.30543e-122	1.834e-119	31.4465	Intergenic	443381	ENSMUSG00000109890	AU023762	expressed sequence AU023762	ncRNA
hyper	chr9	121940171	121946500	7.9235	12.8012	28.9916	46.4145	4.44444	44.391	44.5571	32.0433	48.4261	6	8	2	17	7	38	19	28	26	1.86261e-94	4.08312e-92	25.7932	Intergenic	-38192	ENSMUSG00000066235	Pomgnt2	protein O-linked mannose beta 1,4-N-acetylglucosaminyltransferase 2	protein-coding
hyper	chr10	13112444	13118579	53.4483	19.1781	2.23848	86.3768	32.392	38.8956	54.3326	29.8044	30.3435	2	16	29	NA	11	12	11	18	2	1.33351e-228	1.33171e-225	32.3629	intron (NM_001195065, intron 1 of 12)	-6736	ENSMUSG00000062866	Phactr2	phosphatase and actin regulator 2	protein-coding
hyper	chr10	62842402	62845256	16.158	1.5625	22.7753	4.7561	68.8312	71.3163	39.4482	83.4783	72.9323	31	2	18	27	6	4	42	3	3	6.46559e-56	5.96779e-54	23.4055	Intergenic	-1362	ENSMUSG00000036764	Dnajc12	DnaJ heat shock protein family (Hsp40) member C12	protein-coding
hyper	chr10	106786116	106795432	3.05603	1.24069	95.2381	2.20264	1.2285	49.2705	56.4509	30.454	70.3233	11	8	NA	6	7	5	11	9	1	1.97291e-181	1.27799e-178	42.7453	intron (NM_001039354, intron 2 of 5)	81324	ENSMUSG00000019906	Lin7a	lin-7 homolog A (C. elegans)	protein-coding
hyper	chr10	125797618	125804895	8.4494	11.794	50.7463	6.84211	59.3974	3.93812	58.5563	0.34153	2.60116	15	8	7	1	27	14	24	13	17	3.06254e-149	1.53989e-146	22.5331	Intergenic	346190	ENSMUSG00000098756	Mir378d	microRNA 378d	ncRNA
hyper	chr12	3337522	3341699	0.184502	0	8.70787	12.9591	6.62932	1.73469	53.0133	72.8554	10.625	10	6	19	27	19	9	6	20	3	2.1793324075808e-316	4.89684985253176e-313	33.863	Intergenic	-25521	ENSMUSG00000020668	Kif3c	kinesin family member 3C	protein-coding
hyper	chr12	78112483	78118343	4.44145	24.2902	31.308	47.0717	73.1986	71.5517	71.1398	51.1097	51.4548	16	9	10	14	9	NA	8	17	8	1.20814e-294	2.06828e-291	40.6351	Intergenic	-52178	ENSMUSG00000059436	Max	Max protein	protein-coding
hyper	chr12	107348823	107352928	0.844854	9.56607	4.40529	24.0741	1.59574	81.4956	8.7766	27.1991	53.6837	15	27	9	7	3	17	9	19	37	6.54984e-306	1.30819e-302	37.5299	Intergenic	102403	ENSMUSG00000021115	Vrk1	vaccinia related kinase 1	protein-coding
hyper	chr12	110712027	110718588	41.555	23.2087	20.9726	58.7595	21.1368	15	62.987	44.4186	23.1733	3	17	10	2	11	10	17	4	8	1.81824e-46	1.19941e-44	20.2984	Intergenic	23643	ENSMUSG00000040856	Dlk1	delta like non-canonical Notch ligand 1	protein-coding
hyper	chr12	119183813	119192206	15.3535	47.1098	5.93103	74.2638	68.6603	83.5573	26.7663	35.7067	23.5294	10	6	17	10	6	8	10	13	3	1.48001e-230	1.49882e-227	38.0327	intron (NM_010060, intron 65 of 81)	105676	ENSMUSG00000021175	Cdca7l	cell division cycle associated 7 like	protein-coding
hyper	chr13	6395490	6401407	44.6927	23.2	10.3015	23.7094	84.8837	55.8824	57.6493	68.7708	27.3148	14	13	7	22	7	6	7	5	7	2.32708e-48	1.64687e-46	26.3657	Intergenic	-148954	ENSMUSG00000021193	Pitrm1	pitrilysin metallepetidase 1	protein-coding
hyper	chr13	13948871	13954877	46.7335	60.1262	38.1186	56.7279	76.232	75.6063	81.1374	73.4104	84.5972	15	23	23	13	16	12	6	10	5	0	0	28.1745	Intergenic	75300	ENSMUSG00000021303	Gng4	guanine nucleotide binding protein (G protein), gamma 4	protein-coding
hyper	chr13	47560933	47564506	3.88909	54.1593	62.807	12.3188	37.2495	78.1982	29.1667	64.2105	NA	12	9	5	36	16	10	NA	24	NA	2.04908e-184	1.35169e-181	28.1754	Intergenic	273348	ENSMUSG00000038068	Rnf144b	ring finger protein 144B	protein-coding
hyper	chr13	71044751	71050654	84	0.26455	18.1585	18.6813	2.47191	64.9248	46.2727	60.2201	59.9792	NA	10	26	2	7	11	16	8	20	8.90741e-191	6.1583e-188	31.5558	Intergenic	25877	ENSMUSG00000021600	8030423J24Rik	RIKEN cDNA 8030423J24 gene	protein-coding
hyper	chr13	101764454	101769969	87.4055	43.4896	11.8492	91.7847	62.0903	57.5152	35.729	73.1034	71.0345	NA	13	30	1	10	18	35	9	10	4.20538e-286	6.43355e-283	32.8471	Intergenic	-163830	ENSMUSG00000021629	Slc30a5	solute carrier family 30 (zinc transporter), member 5	protein-coding
hyper	chr13	106168075	106175711	66.6667	9.92529	6.26598	49.313	0	3.63636	66.3217	8.08081	100	NA	16	28	3	5	9	17	19	NA	1.95328e-289	3.12101e-286	31.4876	Intergenic	-61880	ENSMUSG00000021721	Htr1a	5-hydroxytryptamine (serotonin) receptor 1A	protein-coding
hyper	chr14	47875879	47881148	5.55556	55.477	30.6569	68.9977	43.295	22.7273	75.7219	51.2887	63.1016	6	13	7	8	11	7	15	5	16	1.81389e-40	9.52687e-39	25.7109	intron (NM_172598, intron 13 of 24)	18018	ENSMUSG00000037572	Wdhd1	WD repeat and HMG-box DNA binding protein 1	protein-coding
hyper	chr14	66323353	66329343	81.25	11.7647	1.38203	0	16.8148	24.4635	40.1097	73.7255	67.8969	NA	17	13	11	30	7	26	10	17	4.286e-253	5.05202e-250	42.7433	intron (NM_001168318, intron 3 of 7)	41108	ENSMUSG00000022032	Scara5	scavenger receptor class A, member 5	protein-coding
hyper	chr14	91308156	91322367	39.0127	18.2979	30.1187	62.5767	49.8834	32.448	84.8485	67.3025	74.8466	6	NA	8	2	5	6	2	1	1	4.03812e-41	2.18473e-39	21.8079	Intergenic	788564	ENSMUSG00000115001	4930474H20Rik	RIKEN cDNA 4930474H20 gene	ncRNA
hyper	chr14	101402310	101409329	21.2435	51.5982	5.47667	6.45995	71.6258	90.5163	14.9425	48.2517	15.6448	3	5	11	5	8	19	16	NA	7	1.58228e-220	1.42212e-217	53.4872	Intergenic	193466	ENSMUSG00000042888	Prr30	proline rich 30	protein-coding
hyper	chr14	116896510	116902565	68.7943	77.2586	19.2221	87.8728	89.7036	58.0237	90.0629	52.1468	63.6691	12	6	15	1	3	14	NA	16	17	2.26266e-213	1.91401e-210	30.7375	intron (NM_175500, intron 7 of 7)	-424981	ENSMUSG00000058571	Gpc6	glypican 6	protein-coding
hyper	chr15	41886002	41898341	5.40351	30.4147	0	1.76471	62.7992	33.1783	3.51317	1.48883	41.6717	8	5	7	3	6	9	4	4	7	4.20496e-145	1.98912e-142	27.1972	Intergenic	-190906	ENSMUSG00000042895	Abra	actin-binding Rho activating protein	protein-coding
hyper	chr15	91469675	91476421	2.63158	5.10511	3.56083	0	35.0633	15.3846	0	69.5447	90.9091	NA	8	8	1	9	3	8	5	NA	3.01999e-114	9.20104e-112	40.8663	Intergenic	-30607	ENSMUSG00000036273	Lrrk2	leucine-rich repeat kinase 2	protein-coding
hyper	chr16	94847546	94853844	4.3659	73.2871	17.7465	44.9772	91.6667	NA	77.2614	98	14.1066	8	6	8	5	3	NA	27	NA	7	1.08924e-165	6.11867e-163	31.8866	intron (NM_001347731, intron 1 of 10)	17669	ENSMUSG00000022897	Dyrk1a	dual-specificity tyrosine-(Y)-phosphorylation regulated kinase 1a	protein-coding
hyper	chr16	95927817	95931380	0	31.2102	91.3043	44.3686	21.3675	38.7467	55.4455	9.40171	97.7778	7	13	1	9	6	10	3	3	NA	2.76023e-42	1.57139e-40	25.1812	intron (NM_011809, intron 2 of 9)	5585	ENSMUSG00000022895	Ets2	E26 avian leukemia oncogene 2, 3' domain	protein-coding
hyper	chr17	4369799	4380179	35.6643	7.72358	6.42633	90.4	61.5709	10.0554	75.5279	34.354	28.5821	6	10	6	1	12	16	17	15	9	1.17359e-300	2.16369e-297	39.5047	Intergenic	-252887		4930548J01Rik	RIKEN cDNA 4930548J01 gene	ncRNA
hyper	chr17	9481314	9490326	5.95313	6.37191	12.9609	27.8431	13.8937	15.8505	20.197	34.1976	40.7191	18	13	20	9	12	12	10	19	17	1.98135e-131	7.82767e-129	20.4985	Intergenic	-124933	ENSMUSG00000097049	6530411M01Rik	RIKEN cDNA 6530411M01 gene	ncRNA
hyper	chr17	65360104	65365442	0	9.44882	0.353357	8.84354	0	46.8347	72.0852	0.207469	1.11421	9	13	8	26	4	22	7	9	6	2.60099e-168	1.5082e-165	33.834	Intergenic	-177362	ENSMUSG00000024088	4930583I09Rik	RIKEN cDNA 4930583I09 gene	protein-coding
hyper	chr17	85900161	85905689	8.03043	5.84416	34.9315	59.928	0.15674	80.7898	80.1545	0.59676	15.9091	9	8	8	33	22	14	15	17	9	0	0	50.4914	Intergenic	114811	ENSMUSG00000093460	Six3os1	SIX homeobox 3, opposite strand 1	ncRNA
hyper	chr18	34802776	34807307	35.8804	44.3836	25.8454	52.1739	63.1036	13.7931	43.6445	NA	65.9062	7	13	9	NA	17	4	25	NA	19	4.20208e-38	1.97865e-36	21.1488	intron (NM_178347, intron 3 of 15)	6348	ENSMUSG00000024370	Cdc23	CDC23 cell division cycle 23	protein-coding
hyper	chr18	82114179	82118744	14.6067	44.1648	1.50659	NA	6.38298	15.8576	77.7043	1.6568	NA	4	7	15	NA	1	16	8	10	NA	1.13153e-68	1.46331e-66	28.1778	Intergenic	72357	ENSMUSG00000093036	Mir5127	microRNA 5127	ncRNA
hyper	chr18	85472592	85479121	2.27273	0.369004	1.08504	25.8877	7.73256	53.9249	30.1887	0.125	0	4	15	35	15	19	12	15	9	3	4.43873e-305	8.39881e-302	23.285	Intergenic	-354941	ENSMUSG00000024645	Timm21	translocase of inner mitochondrial membrane 21	protein-coding
hyper	chr19	4812009	4818857	30.9434	6.85358	6.76157	32.6996	32.7434	37.7486	25.4464	29.3722	18.8482	NA	12	7	4	11	9	10	7	5	5.38723e-67	6.73661e-65	21.451	Intergenic	-3799	ENSMUSG00000006456	Rbm14	RNA binding motif protein 14	protein-coding
hyper	chr19	18281974	18289883	22.3558	58.4158	14.9273	92.7374	28.072	44.375	72.449	51.1236	35.2882	12	1	7	NA	8	7	2	6	12	2.02328e-52	1.65693e-50	20.7053	Intergenic	-373807	ENSMUSG00000024713	Pcsk5	proprotein convertase subtilisin/kexin type 5	protein-coding
hyper	chr19	20497186	20505762	5.59441	58.3016	22.1318	51.6949	61.3835	79.8414	51.1962	64.8375	45.8042	17	4	16	5	13	2	18	7	13	2.56699e-206	2.02827e-203	32.2497	Intergenic	21696	ENSMUSG00000094732	1500015L24Rik	RIKEN cDNA 1500015L24 gene	ncRNA
hyper	chr19	21006827	21015044	21.6578	0.342466	6	51.0397	66.7808	37.6947	0.963391	0.163399	48.3221	9	9	16	9	3	10	12	20	6	2.64871e-90	5.44139e-88	22.845	intron (NM_028953, intron 2 of 20)	17756	ENSMUSG00000024749	Tmc1	transmembrane channel-like gene family 1	protein-coding
hyper	chrX	80631957	80647101	16.6667	39.2835	15.3573	68.2167	51.7928	48.1013	46.2898	24.5152	23.7179	1	13	5	10	3	6	6	6	12	7.78945e-109	2.23139e-106	22.6569	intron (NM_007868, intron 6 of 78)	93734	ENSMUSG00000035522	Tsga8	testis specific gene A8	protein-coding
hyper	chrX	86264412	86266611	21.4286	6.12245	0	33.4232	26.2626	15.1515	25	NA	25.8065	4	5	11	16	15	5	15	NA	11	1.39378e-06	4.05535e-06	20.7046	Intergenic	-260620	ENSMUSG00000084559	Mir1906-2	microRNA 1906-2	ncRNA
hypo	chr1	4468781	4472812	52.1277	48.6486	100	0	0	39.1586	44.8718	14.8968	97.2727	5	7	2	19	1	5	19	23	1	6.30596e-28	1.72008e-26	-26.3998	Intergenic	16638	ENSMUSG00000025902	Sox17	SRY (sex determining region Y)-box 17	protein-coding
hypo	chr1	21124550	21131759	14.4531	26.5517	40.553	100	1.35364	14.9425	2.26757	6.58263	0.241546	14	12	2	NA	12	5	13	14	6	2.11901e-64	2.48551e-62	-22.1437	Intergenic	-58849	ENSMUSG00000041779	Tram2	translocating chain-associating membrane protein 2	protein-coding
hypo	chr1	41315262	41320987	54.1667	47.585	2.95567	26.9726	0.549451	30.2817	22.0455	12.015	1.002	3	17	6	15	9	4	11	23	14	9.93223e-48	6.88007e-46	-21.9967	Intergenic	-80028	ENSMUSG00000104072	4930448I06Rik	RIKEN cDNA 4930448I06 gene	ncRNA
hypo	chr1	81703285	81711985	21.2062	85.6463	0	73.5294	0	12.5	26.4069	30.0752	67.9679	12	13	NA	16	13	NA	23	6	14	6.17326e-56	5.7053e-54	-21.5512	Intergenic	-420856	ENSMUSG00000098797	Mir6344	microRNA 6344	ncRNA
hypo	chr1	92337984	92341885	47.9181	17.8344	23.8208	19.9074	19.9647	21.8447	15.6934	26.0504	70	10	6	3	3	23	10	27	3	NA	2.96142e-80	5.08194e-78	-22.9991	Intergenic	-160065	ENSMUSG00000034432	Cops8	COP9 signalosome subunit 8	protein-coding
hypo	chr1	95578588	95582205	73.4539	10.3896	25.4464	0.293255	49.0734	44.3931	6.12028	2.30548	57.7579	16	7	13	19	25	5	34	31	17	1.51329e-146	7.35198e-144	-28.057	Intergenic	-1755	ENSMUSG00000026278	Bok	BCL2-related ovarian killer	protein-coding
hypo	chr1	156925786	156930319	53.2164	34.2742	64.7446	24.2754	26.4431	49.4505	43.0328	37.8832	11.5339	3	7	11	15	14	7	18	19	28	3.43884e-76	5.29466e-74	-27.4587	Intergenic	18713	ENSMUSG00000056708	Ier5	immediate early response 5	protein-coding
hypo	chr1	164316095	164324040	15.8777	55.4483	4.27163	0.621118	8.71671	11.6129	6.93333	2.5974	11.8182	13	12	10	1	10	4	2	5	9	1.16255e-125	4.24315e-123	-21.6283	intron (NM_001038619, intron 2 of 20)	88093	ENSMUSG00000040265	Dnm3	dynamin 3	protein-coding
hypo	chr1	167999050	168003732	54.9587	2.16606	97.1429	4.05405	4.68909	1.76252	3.06331	0.584795	0	9	11	NA	3	9	29	22	1	6	1.34416e-276	1.89507e-273	-34.3269	Intergenic	56638	ENSMUSG00000026564	Dusp27	dual specificity phosphatase 27 (putative)	protein-coding
hypo	chr1	171435442	171440514	10.1523	59.5238	10.8696	14.2212	17.8295	27.6956	10.148	9.55056	10.6061	2	16	7	17	8	11	11	8	1	2.04227e-40	1.07185e-38	-21.9271	intron (NM_023284, intron 10 of 13)	23617	ENSMUSG00000026683	Nuf2	NUF2, NDC80 kinetochore complex component	protein-coding
hypo	chr1	172315880	172321092	64.9802	18.018	27.3256	25.5486	32.1839	54.9528	27.047	24.1111	11.6003	14	9	6	12	13	8	37	10	16	1.56225e-125	5.6732e-123	-29.9974	intron (NM_027528, intron 3 of 7)	79494	ENSMUSG00000042800	Spata46	spermatogenesis associated 46	protein-coding
hypo	chr1	191899849	191901685	22.8062	0	0	0	0	1.16144	0	0.291545	1.43627	38	5	5	9	1	28	13	29	28	5.60356e-158	2.96257e-155	-21.506	Intergenic	93792	ENSMUSG00000010175	Prox1	prospero homeobox 1	protein-coding
hypo	chr2	152481222	152484959	88.8889	62.9545	47.2987	35.5649	3.18047	0.074184	0	24.3693	0	NA	21	27	13	25	47	12	34	6	0	0	-42.6302	Intergenic	-12106	ENSMUSG00000019188	H13	histocompatibility 13	protein-coding
hypo	chr2	158061521	158066707	8.60507	0.389864	65.3996	0.2886	0.60241	0.451807	0.287356	0	NA	30	11	5	26	18	14	47	8	NA	0	0	-22.6777	Intergenic	5187	ENSMUSG00000098765	Mir7685	microRNA 7685	ncRNA
hypo	chr2	168929763	168933372	53.8278	52.0286	91.25	39.823	71.5232	27.1468	24.526	40.3323	67.9402	11	9	1	12	4	34	13	30	7	9.85059e-94	2.13982e-91	-26.975	Intergenic	127799	ENSMUSG00000086348	1700017J07Rik	RIKEN cDNA 1700017J07 gene	ncRNA
hypo	chr2	170145191	170149250	33.729	10.6061	10.0334	4.11985	0.948767	5.26316	0	5.76923	NA	20	NA	10	12	13	6	10	9	NA	1.83976e-79	3.10523e-77	-24.2772	Intergenic	-34640	ENSMUSG00000086999	Bcas1os2	breast carcinoma amplified sequence 1, opposite strand 2	ncRNA
hypo	chr2	170387790	170391446	15.443	54.2857	38.3751	0.516224	0	9.84556	8.4507	10.5428	37.2449	7	13	20	25	NA	25	18	29	16	3.6416e-177	2.23795e-174	-29.1769	Intergenic	37899	ENSMUSG00000043583	4930470P17Rik	RIKEN cDNA 4930470P17 gene	ncRNA
hypo	chr2	179484063	179488888	49.7297	56.4073	90.1053	NA	4.44096	1.65746	5.83732	1.38889	6.19902	28	13	3	NA	16	8	19	7	12	0	0	-54.9531	intron (NM_001316723, intron 2 of 5)	224875	ENSMUSG00000039117	Taf4	TATA-box binding protein associated factor 4	protein-coding
hypo	chr3	6946697	6950750	75	6.08696	57.2337	10.4265	15.4341	12.0253	28.5714	18.1102	2.39234	NA	10	17	23	18	4	9	35	20	1.49972e-92	3.1998e-90	-33.1794	Intergenic	-328281	ENSMUSG00000069118	1700008P02Rik	RIKEN cDNA 1700008P02 gene	protein-coding
hypo	chr3	17751914	17765716	75.6109	56.0132	23.5632	32.4367	48.3759	25.1521	24.2991	12.2075	65.9605	3	6	6	1	5	4	3	8	4	7.33547e-124	2.62407e-121	-26.9483	Intergenic	63153	ENSMUSG00000093073	Mir124a-2	microRNA 124a-2	ncRNA
hypo	chr3	52448833	52453215	23.9035	39.527	43.2836	26.615	2.52732	10.5485	16.5	7.14286	2.60374	7	5	1	3	32	5	10	28	21	4.75911e-71	6.53038e-69	-23.6917	Intergenic	-92622	ENSMUSG00000102785	Gm2447	predicted gene 2447	ncRNA
hypo	chr3	97736818	97741280	72.5159	0.533333	5.26316	0.540958	54.9451	17.2241	3.82077	6.60036	0.0597729	1	15	9	20	9	13	46	14	37	4.82057e-101	1.17495e-98	-26.9918	intron (NM_001033779, intron 1 of 1)	4953		Gm5544	predicted gene 5544	protein-coding
hypo	chr4	32653027	32656578	94.4444	15.5556	31.3559	20.8333	11.6883	15.016	10.9756	NA	14.5833	NA	5	14	1	8	11	7	NA	2	3.37054e-10	1.76563e-09	-20.5148	intron (NR_026843, intron 1 of 4)	3834	ENSMUSG00000086150	Bach2os	BTB and CNC homology 2, opposite strand	ncRNA
hypo	chr4	44400959	44405235	1.76056	75	0	75.8621	8.94608	1.52801	0	0.356718	NA	11	10	NA	3	16	23	1	24	NA	0	0	-60.2048	Intergenic	89308	ENSMUSG00000035683	Melk	maternal embryonic leucine zipper kinase	protein-coding
hypo	chr4	45294420	45297751	84.0678	75.2137	71.7984	21.2314	64.9326	35.023	63.2426	41.0708	46.6071	2	19	9	35	21	30	22	29	21	2.95626e-227	2.83417e-224	-32.6265	intron (NM_001081172, intron 15 of 15)	-13954	ENSMUSG00000035601	Trmt10b	tRNA methyltransferase 10B	protein-coding
hypo	chr4	79640150	79649505	58.0858	43.9166	87.068	42.6396	23.5073	49.9084	44.5915	38.2261	57.8226	19	25	15	28	30	27	27	24	22	7.41334e-89	1.48066e-86	-22.9433	Intergenic	-835289	ENSMUSG00000005994	Tyrp1	tyrosinase-related protein 1	protein-coding
hypo	chr4	97979874	97987991	87.2549	0.30581	45.3467	17.7376	18.044	16.3105	26.0197	39.3075	17.2389	NA	7	13	21	9	9	7	2	11	2.32484e-66	2.85259e-64	-21.4441	Intergenic	66023	ENSMUSG00000028563	Tm2d1	TM2 domain containing 1	protein-coding
hypo	chr4	104151563	104158821	20	63.9797	5.38173	13.2743	14.3969	3.3557	NA	8.2397	12.1673	2	15	11	6	13	5	NA	3	17	2.27949e-141	1.04395e-138	-28.99	intron (NR_104385, intron 2 of 15)	115049	ENSMUSG00000028519	Dab1	disabled 1	protein-coding
hypo	chr4	118694771	118698895	0.634921	68.1159	0.355872	0	30.0053	3.32717	10.6061	0.445293	NA	11	11	6	5	37	15	5	16	NA	1.32632e-118	4.3152e-116	-28.6588	Intergenic	44883	ENSMUSG00000066060	Gm12866	predicted gene 12866	ncRNA
hypo	chr4	124010016	124015910	83.6066	0	54.5455	2.91667	16.9935	34.7682	NA	3.10621	6.24235	1	5	10	36	11	5	NA	37	15	3.97031e-91	8.27463e-89	-37.7768	Intergenic	150239		1700057H15Rik	RIKEN cDNA 1700057H15 gene	ncRNA
hypo	chr4	131987332	131992187	95.6522	1.42857	47.7707	97.3684	NA	10.8458	95.5556	24.0401	3.9705	NA	11	7	NA	NA	17	NA	14	31	7.32389e-34	2.7996e-32	-20.4214	Intergenic	-11399	ENSMUSG00000066043	Phactr4	phosphatase and actin regulator 4	protein-coding
hypo	chr4	134528714	134532972	45.5151	23.5294	100	1.87118	0.248756	0	1.1213	23.9691	1.14504	14	25	NA	38	6	3	18	34	6	0	0	-31.8614	Intergenic	43948	ENSMUSG00000028821	Syf2	SYF2 homolog, RNA splicing factor (S. cerevisiae)	protein-coding
hypo	chr4	139479279	139481996	38.6161	80	0.495356	0	1.04803	1.43988	0.778547	0.869274	0.212089	13	9	13	5	20	18	26	40	21	0	0	-30.7343	Intergenic	8351	ENSMUSG00000085928	4933427I22Rik	RIKEN cDNA 4933427I22 gene	ncRNA
hypo	chr4	152525434	152532717	100	19.0928	55.7292	100	6.44728	22.7872	7.92317	4.94225	12.2343	NA	23	9	NA	19	11	27	9	11	1.7987e-228	1.77165e-225	-26.8523	Intergenic	327863	ENSMUSG00000039546	Ajap1	adherens junction associated protein 1	protein-coding
hypo	chr4	152540991	152544100	0	6.82081	43.7778	0.680272	2.69058	47.619	0.854701	6.33958	0.452489	1	34	23	16	14	4	6	34	15	1.69169e-129	6.47003e-127	-23.6984	Intergenic	314393	ENSMUSG00000039546	Ajap1	adherens junction associated protein 1	protein-coding
hypo	chr5	20173506	20179301	23.5417	74.9409	40	10.4478	18.7443	16.055	12.3077	20.2703	40.0146	5	7	1	1	15	11	4	5	12	6.56989e-77	1.03142e-74	-29.2815	intron (NM_001170745, intron 20 of 20)	211538	ENSMUSG00000039987	Phtf2	putative homeodomain transcription factor 2	protein-coding
hypo	chr5	93285720	93289435	72.9503	22.7273	15	43.4307	9.59184	NA	25.7669	13.5338	27.027	11	10	2	21	12	NA	24	21	5	5.46618e-119	1.8029e-116	-32.4642	intron (NM_001077595, intron 1 of 9)	-39441	ENSMUSG00000029381	Shroom3	shroom family member 3	protein-coding
hypo	chr5	106395085	106401946	11.3734	65.3846	12.1795	28.9694	5.30035	9.00206	13.0605	8.59466	11.6667	10	9	5	3	11	4	26	12	10	5.45314e-142	2.51342e-139	-30.3843	Intergenic	92929	ENSMUSG00000029290	Zfp326	zinc finger protein 326	protein-coding
hypo	chr5	106810428	106814637	36.3458	11.0778	94	3.76862	0	3.84615	16.9093	36.5591	13.8756	14	9	2	26	2	9	13	2	3	1.8105e-63	2.07954e-61	-24.1393	Intergenic	62174	ENSMUSG00000105508	Gm32921	predicted gene, 32921	ncRNA
hypo	chr5	113574603	113578745	16.1058	54.7101	81.8182	NA	14.5889	17.4359	18.6312	23.0769	13.9137	9	16	NA	NA	33	16	23	8	12	6.77925e-54	5.8237e-52	-22.4793	intron (NM_172884, intron 1 of 7)	-9069	ENSMUSG00000051339	2900026A02Rik	RIKEN cDNA 2900026A02 gene	protein-coding
hypo	chr5	117484347	117487853	53.6465	6.36704	0	NA	11.3821	12.1113	0.118624	0	0	6	7	5	NA	3	22	25	16	14	1.81291e-99	4.25988e-97	-24.2432	Intergenic	79902	ENSMUSG00000066900	Suds3	suppressor of defective silencing 3 homolog (S. cerevisiae)	protein-coding
hypo	chr5	118782113	118788248	81.5024	16.1066	64.9318	58.9976	8.63905	12.462	24.3885	43.0599	0.473373	NA	20	5	24	23	22	35	28	14	3.60982e-123	1.26612e-120	-24.6932	Intergenic	89945	ENSMUSG00000032840	2410131K14Rik	RIKEN cDNA 2410131K14 gene	protein-coding
hypo	chr5	120230572	120234386	0.322581	56.3396	0	0	8.83352	2.13796	8.59729	0.423928	33.6283	13	15	NA	14	33	25	NA	37	NA	1.2515e-231	1.32332e-228	-31.666	Intergenic	-52193	ENSMUSG00000018263	Tbx5	T-box 5	protein-coding
hypo	chr5	129557934	129562259	33.683	0.310559	31.6872	1.34048	7.72834	0.0515198	0	0	47.561	7	19	9	28	13	19	15	7	1	3.91275e-170	2.30603e-167	-24.5947	Intergenic	34066	ENSMUSG00000029430	Ran	RAN, member RAS oncogene family	protein-coding
hypo	chr5	147284229	147292254	17.6471	47.0517	4.84293	4.28571	2.13465	38.6861	3.06937	3.29304	0.694444	1	10	7	1	23	3	12	19	4	2.62067e-138	1.12834e-135	-22.3542	Intergenic	-5277	ENSMUSG00000096344	Gm6408	predicted gene 6408	protein-coding
hypo	chr5	148395648	148400303	57.0887	32.4324	20.2797	41.0064	20.8	17.4815	17.8182	7.44467	35.7724	20	6	8	7	7	14	10	17	1	5.27978e-131	2.0632e-128	-29.0604	intron (NM_010228, intron 20 of 29)	139588	ENSMUSG00000029648	Flt1	FMS-like tyrosine kinase 1	protein-coding
hypo	chr6	18118498	18120405	57.3499	2.06186	9.67283	NA	57.1429	0	2.60736	24.4318	0	12	5	23	NA	6	3	23	10	19	1.88569e-61	2.08273e-59	-20.658	Intergenic	-1235	ENSMUSG00000041301	Cftr	cystic fibrosis transmembrane conductance regulator	protein-coding
hypo	chr6	37271987	37276045	71.7635	0	0	68.323	28.8483	83.3333	36.1377	0.502513	36.8821	19	8	NA	20	15	NA	18	17	6	1.49471e-56	1.41972e-54	-20.7837	Intergenic	-24040	ENSMUSG00000038665	Dgki	diacylglycerol kinase, iota	protein-coding
hypo	chr6	53767862	53768381	32.9493	33.3333	66.6667	1.61795	0.892857	0	NA	34.4595	2.29794	39	21	2	67	55	21	NA	24	60	1.9873e-146	9.59004e-144	-31.2557	exon (NM_025817, exon 1 of 1)	2697	ENSMUSG00000043496	Tril	TLR4 interactor with leucine-rich repeats	protein-coding
hypo	chr6	70998578	71000525	48.5714	0.45045	66.5461	0.654879	0	1.06952	0.52356	NA	0.680272	NA	9	6	36	5	4	47	NA	22	9.49556e-306	1.84528e-302	-47.0619	Intergenic	92952	ENSMUSG00000055874	Foxi3	forkhead box I3	protein-coding
hypo	chr6	95068349	95072692	5.88235	3.81356	76.9912	0	1.23457	0	1.90217	9.23077	0	NA	16	7	10	8	NA	21	4	14	1.06774e-43	6.36065e-42	-24.6261	intron (NM_001008785, intron 2 of 3)	2647	ENSMUSG00000030031	Kbtbd8	kelch repeat and BTB (POZ) domain containing 8	protein-coding
hypo	chr6	119314965	119320803	16.4706	10.8295	65.0388	13.5747	13.8393	15.1361	14.0437	14.2202	16.9014	5	6	24	12	4	14	36	10	NA	4.38271e-102	1.0792e-99	-25.7636	intron (NM_197985, intron 2 of 7)	-37100	ENSMUSG00000055003	Lrtm2	leucine-rich repeats and transmembrane domains 2	protein-coding
hypo	chr6	127326613	127332523	94.2584	0	55.2975	0	5.74555	20.2937	8.87939	2.62172	25.9398	NA	18	10	15	22	13	22	24	5	1.00413e-261	1.28928e-258	-33.4055	Intergenic	-67290	ENSMUSG00000037997	Parp11	poly (ADP-ribose) polymerase family, member 11	protein-coding
hypo	chr6	142814667	142819976	100	89.4386	76.8466	78.0134	90.9091	38.0211	44.5849	41.0853	11.5842	NA	6	11	3	NA	20	23	4	12	4.33121e-281	6.22848e-278	-40.8127	intron (NM_011374, intron 3 of 4)	54571	ENSMUSG00000072683	Gm7457	predicted gene 7457	ncRNA
hypo	chr6	143967678	143972267	78.5185	13.6054	97.3214	1	0.215983	31.7997	11.6466	14.3519	10.6236	8	8	1	18	13	20	7	13	4	9.79297e-66	1.17946e-63	-34.1377	intron (NM_001113559, intron 6 of 13)	-74347	ENSMUSG00000041540	Sox5	SRY (sex determining region Y)-box 5	protein-coding
hypo	chr7	36416301	36419238	62.7832	92.7039	10.6383	76.9058	0	26.615	54.3284	12.6437	8.53659	25	8	2	7	NA	13	11	14	6	3.17349e-69	4.1639e-67	-30.5395	intron (NM_145633, intron 25 of 28)	14731	ENSMUSG00000030417	Pdcd5	programmed cell death 5	protein-coding
hypo	chr7	36749830	36754758	17.5299	38.6707	9.63855	1.1976	2.87206	5.74324	2.1374	0.900225	0.13245	6	6	5	16	5	6	17	20	20	3.46881e-107	9.66728e-105	-25.5127	Intergenic	-164286	ENSMUSG00000044452	Zfp507	zinc finger protein 507	protein-coding
hypo	chr7	36783650	36794904	40.6788	3.16742	42.5284	1.14035	46.9388	10.2778	3.55828	5.08083	4.25532	13	7	26	10	NA	2	11	8	14	0	0	-34.7736	Intergenic	-201269	ENSMUSG00000044452	Zfp507	zinc finger protein 507	protein-coding
hypo	chr7	72760903	72766034	76.0405	45.5919	95.2381	23.1358	NA	7.70142	43.4211	5.63847	100	25	21	NA	17	NA	23	6	15	NA	0	0	-52.9719	non-coding (NR_131060, exon 8 of 8)	-26315	ENSMUSG00000030515	Tarsl2	threonyl-tRNA synthetase-like 2	protein-coding
hypo	chr7	88224503	88228988	50.1241	10.5263	87.0229	15.9677	21.3415	9.76096	7.51491	17.4312	5.34979	6	15	NA	13	21	10	27	5	15	1.28915e-91	2.71032e-89	-28.7498	intron (NM_054085, intron 5 of 13)	24260	ENSMUSG00000038763	Alpk3	alpha-kinase 3	protein-coding
hypo	chr7	119765613	119772625	0.265957	0.302115	54.503	0	0.470588	25.5624	25.6219	0.222387	2.69414	11	3	7	2	10	4	19	20	21	1.6811e-115	5.25544e-113	-20.4985	Intergenic	-53715	ENSMUSG00000055320	Tead1	TEA domain family member 1	protein-coding
hypo	chr7	136805842	136810681	100	1.03434	61.8593	4.49396	36.2694	0.562588	2.20726	1.82947	4.85294	NA	35	13	22	20	19	34	43	25	1.31557e-307	2.78213e-304	-22.9275	Intergenic	72885	ENSMUSG00000042055	Wdr11	WD repeat domain 11	protein-coding
hypo	chr7	142199488	142204240	18.5185	76.5753	34	31.1101	26.4085	26.1194	10.3979	9.71867	7.40741	6	5	2	12	3	1	8	6	3	2.74503e-107	7.67993e-105	-35.7079	intron (NM_001033420, intron 29 of 51)	-71751	ENSMUSG00000073805	Fam196a	family with sequence similarity 196, member A	protein-coding
hypo	chr8	13994056	13998860	79.0323	20.7865	84.3273	65.7658	6.33609	49.1768	43.6012	46.1538	0	2	14	6	6	7	18	16	15	1	1.26394e-35	5.28068e-34	-21.3046	intron (NR_131137, intron 1 of 2)	-2482	ENSMUSG00000110058	Gm5907	predicted gene 5907	ncRNA
hypo	chr8	29890070	29897270	58.1214	0	100	0.842697	10.6961	0	0.0999001	26.3655	22.9607	11	7	NA	2	15	5	11	13	8	2.48023e-241	2.83071e-238	-35.8324	intron (NM_001347498, intron 4 of 14)	436438	ENSMUSG00000063626	Unc5d	unc-5 netrin receptor D	protein-coding
hypo	chr8	35110034	35114346	0	44.9004	77.7778	0.278552	0.920245	1.51515	1.1889	0.896624	0.262743	6	7	NA	10	34	7	10	28	30	4.94065645841247e-324	1.26876057852032e-320	-39.1803	Intergenic	58678	ENSMUSG00000031516	Dctn6	dynactin 6	protein-coding
hypo	chr8	45781932	45785325	43.9636	1.54242	78.1333	12.4654	0	5.033	10.4844	11.7647	0.214056	5	24	NA	33	2	26	27	10	42	2.55399e-205	1.99606e-202	-34.9788	Intergenic	-251933	ENSMUSG00000070047	Fat1	FAT atypical cadherin 1	protein-coding
hypo	chr8	49473717	49477657	81.749	22.8178	37.4613	0	42.2222	8.32672	61.3208	4.98812	17.7215	7	27	12	5	6	23	2	14	3	9.63845e-99	2.24281e-96	-27.1061	intron (NM_001145937, intron 4 of 26)	280320	ENSMUSG00000031562	Dctd	dCMP deaminase	protein-coding
hypo	chr8	49751518	49756691	56.1722	4.4335	82.6087	23.4962	11.5152	44.8441	1.91388	18.0373	20.6437	18	30	1	6	24	12	28	19	21	7.00272e-167	3.96466e-164	-26.6348	intron (NM_001145937, intron 1 of 26)	5939	ENSMUSG00000031561	Tenm3	teneurin transmembrane protein 3	protein-coding
hypo	chr8	85507571	85514331	0	48.9573	8.30721	2.1025	0	1.34409	4.53125	2.85714	15.544	3	17	16	13	11	7	12	7	7	3.92228e-119	1.29964e-116	-24.9446	intron (NM_177378, intron 1 of 6)	123696	ENSMUSG00000047747	Rnf150	ring finger protein 150	protein-coding
hypo	chr8	106669234	106673948	65.5858	28.5714	63.6472	0.14477	34.7861	58.3369	43.0982	3.92157	3.65079	8	9	20	23	17	12	46	14	22	1.47888e-261	1.86553e-258	-28.5221	Intergenic	-22822	ENSMUSG00000031872	Bean1	brain expressed, associated with Nedd4, 1	protein-coding
hypo	chr8	112955412	112958825	96.9697	87.4757	66.6252	74.7573	2.5788	43.5105	59.6958	45.503	81.2189	NA	9	14	1	15	17	19	21	9	1.59964e-123	5.66589e-121	-27.3771	intron (NM_172916, intron 19 of 86)	69137		Gm21283	predicted gene, 21283	ncRNA
hypo	chr8	119071316	119078883	59.4771	27.23	13.2552	14.7812	5.33537	68.1159	23.0233	6.57686	7.74775	5	12	13	17	8	1	8	16	6	5.47022e-107	1.50842e-104	-20.7471	Intergenic	46185	ENSMUSG00000034467	Dynlrb2	dynein light chain roadblock-type 2	protein-coding
hypo	chr8	122554992	122559529	97.9167	45.1852	63.0299	1.02326	57.8483	100	0.862069	30.0761	4.80427	1	5	7	23	9	NA	17	31	14	0	0	-46.1195	intron (NM_001310635, intron 12 of 14)	40923	ENSMUSG00000031825	Crispld2	cysteine-rich secretory protein LCCL domain containing 2	protein-coding
hypo	chr8	126482891	126487118	56.669	48.8528	100	83.3333	14.2291	20.2715	41.0967	26.6285	26.7442	18	12	NA	NA	25	31	16	19	14	4.18537e-159	2.24581e-156	-29.1401	intron (NM_019552, intron 8 of 12)	-11840	ENSMUSG00000039509	Nup133	nucleoporin 133	protein-coding
hypo	chr8	127397670	127400883	52.8736	25.8621	95	24.2938	NA	18.3838	27.0955	20.6977	12.6615	6	9	NA	23	NA	21	13	17	19	8.75163e-23	1.65161e-21	-28.417	intron (NM_010322, intron 4 of 15)	12344	ENSMUSG00000031985	Gnpat	glyceronephosphate O-acyltransferase	protein-coding
hypo	chr8	127999188	128003997	64.2496	80.117	88.1481	23.8307	38.5153	50.3094	14.9453	27.9193	97.3913	10	5	NA	26	15	16	27	11	NA	4.29366e-216	3.76493e-213	-43.4198	intron (NM_001081337, intron 3 of 20)	15017	ENSMUSG00000001995	Sipa1l2	signal-induced proliferation-associated 1 like 2	protein-coding
hypo	chr9	61299861	61304761	78.75	42.8191	76.5211	23.4277	25.0638	45.6857	30.6634	22.2372	25.8186	3	21	5	23	22	35	19	27	18	0	0	-39.0114	Intergenic	82138	ENSMUSG00000032280	Tle3	transducin-like enhancer of split 3	protein-coding
hypo	chr9	95485833	95490573	11.8147	2.89116	81.4404	5.97964	14.9733	43.7275	14.1884	1.05079	2.39198	23	24	11	10	9	28	11	15	9	2.5929e-289	4.05295e-286	-32.5465	Intergenic	27967	ENSMUSG00000064225	Paqr9	progestin and adipoQ receptor family member IX	protein-coding
hypo	chr9	108243599	108249688	47.5704	11.9883	4.16667	2.50784	4.53461	4.55696	20.2973	2.77778	22.8975	17	8	3	10	18	13	10	14	14	4.5308e-292	7.57617e-289	-31.2505	Intergenic	-3518	ENSMUSG00000032612	Usp4	ubiquitin specific peptidase 4 (proto-oncogene)	protein-coding
hypo	chr9	114792180	114797369	31.7808	47.1324	0.75188	2.7668	0.982318	2.97398	NA	NA	4.87395	9	22	14	10	14	21	NA	NA	14	9.89271e-203	7.56712e-200	-30.8687	Intergenic	-41505	ENSMUSG00000041012	Cmtm8	CKLF-like MARVEL transmembrane domain containing 8	protein-coding
hypo	chr9	120273588	120277511	77.6553	55.2365	20.21	84.2541	32.7571	20.354	NA	6.85413	19.1992	7	9	13	5	20	9	NA	6	27	1.32882e-263	1.73719e-260	-38.1038	intron (NM_144557, intron 2 of 16)	62359	ENSMUSG00000041794	Myrip	myosin VIIA and Rab interacting protein	protein-coding
hypo	chr9	121474796	121480918	4.98392	2.88066	53.9452	84.2105	NA	0.663717	1.38169	0.479616	40.4844	5	2	13	NA	NA	11	11	20	NA	1.85387e-113	5.5773e-111	-26.7914	Intergenic	-18281	ENSMUSG00000084995	Lyzl4os	lysozyme-like 4, opposite strand	ncRNA
hypo	chr10	12406242	12411724	80.4878	77.4008	82.5727	20.8259	63.1803	80.4878	29.4653	67.7686	46.2766	2	7	19	14	19	6	18	20	3	6.44213e-214	5.51434e-211	-25.7527	intron (NM_011682, intron 26 of 73)	172550	ENSMUSG00000019820	Utrn	utrophin	protein-coding
hypo	chr10	21140937	21144374	46.5	51.3055	11.1111	0	0	11.9595	13.9579	8.47458	9.09091	9	18	5	1	1	32	22	10	13	2.20241e-115	6.85535e-113	-33.2954	Intergenic	45550	ENSMUSG00000037542	Aldh8a1	aldehyde dehydrogenase 8 family, member A1	protein-coding
hypo	chr10	94393406	94398110	97.1669	20.6081	17.6982	10.4701	20.0196	NA	11.4035	17.6829	25.6131	2	8	18	4	19	NA	3	9	6	6.48669e-209	5.18232e-206	-41.0353	intron (NM_018797, intron 1 of 30)	11454	ENSMUSG00000074785	Plxnc1	plexin C1	protein-coding
hypo	chr10	98666444	98669297	78.69	5.60976	0	1.44737	NA	63.6054	11.39	0.475059	45.0787	7	14	10	21	NA	3	14	22	14	1.43119e-100	3.47655e-98	-30.542	Intergenic	-57994	ENSMUSG00000019960	Dusp6	dual specificity phosphatase 6	protein-coding
hypo	chr10	118919254	118922400	96.5779	77.6471	19.7802	NA	58.5413	23.1939	15.2941	100	38.6328	3	5	5	NA	11	36	9	NA	16	1.32477e-95	2.95821e-93	-43.3728	intron (NM_133442, intron 1 of 21)	29737	ENSMUSG00000034813	Grip1	glutamate receptor interacting protein 1	protein-coding
hypo	chr11	63848741	63851633	20.5607	14.346	48.324	15.493	18.75	19.2946	14.4144	15.4116	14.4756	4	8	24	7	13	7	16	23	13	4.07111e-51	3.18177e-49	-22.3106	intron (NM_178379, intron 4 of 6)	42787	ENSMUSG00000042148	Cox10	cytochrome c oxidase assembly protein 10	protein-coding
hypo	chr11	68767745	68770285	0	83.6275	0	34.8877	35.1984	34.6399	57.3286	0.0504032	NA	25	16	6	21	40	39	10	56	NA	0	0	-40.1663	intron (NM_177566, intron 1 of 15)	1345	ENSMUSG00000052921	Arhgef15	Rho guanine nucleotide exchange factor (GEF) 15	protein-coding
hypo	chr11	75448276	75452740	64.9003	32.6	100	58.0975	24.8991	28.254	17.2932	42.8832	19.9768	5	5	NA	4	17	6	20	6	25	2.83283e-115	8.74196e-113	-27.1511	exon (NM_008916, exon 4 of 12)	5986	ENSMUSG00000006127	Inpp5k	inositol polyphosphate 5-phosphatase K	protein-coding
hypo	chr11	99226929	99231807	8.28729	42.5464	55.814	0.191939	1.08538	1.26677	40.4887	0.344234	15.7088	8	22	NA	12	32	23	19	13	7	1.43569e-121	4.91568e-119	-23.5802	intron (NM_027574, intron 5 of 7)	6849	ENSMUSG00000055937	Krt28	keratin 28	protein-coding
hypo	chr11	99501376	99506266	43.2642	37.5	53.2319	11.2091	21.6398	6.47276	6.63014	12.5	26.0116	11	5	NA	13	8	19	28	17	2	2.24959e-131	8.83884e-129	-33.6628	TTS (NM_029613)	1582	ENSMUSG00000045109	Krtap4-7	keratin associated protein 4-7	protein-coding
hypo	chr11	109807214	109812321	62.5	79.9853	63.9145	33.4272	35.3425	6.85279	48.8344	20.4489	27.3063	8	7	16	6	8	6	17	24	14	5.84054e-275	8.07594e-272	-35.5666	intron (NM_013851, intron 25 of 38)	47362	ENSMUSG00000020620	Abca8b	ATP-binding cassette, sub-family A (ABC1), member 8b	protein-coding
hypo	chr11	110427208	110431246	95.5556	26.4095	1.42857	0.21322	5.71429	0	6.13027	3.69081	0	NA	25	8	21	41	20	27	11	9	8.05025e-87	1.56441e-84	-21.8598	Intergenic	168791	ENSMUSG00000020623	Map2k6	mitogen-activated protein kinase kinase 6	protein-coding
hypo	chr11	111978822	111985682	26.9643	9.26641	24.5614	1.10092	5.03432	8.21256	3.9627	1.78042	4.81232	7	8	11	10	9	9	13	7	11	4.01993e-127	1.51331e-124	-20.1633	Intergenic	590418	ENSMUSG00000041674	BC006965	cDNA sequence BC006965	ncRNA
hypo	chr11	112805551	112810179	86.8421	43.2836	77.4346	27.6917	44.8485	45.3563	35.8294	9.93789	71.8487	1	9	5	29	7	25	32	17	3	0	0	-41.9455	Intergenic	-121423		1700012H19Rik	RIKEN cDNA 1700012H19 gene	ncRNA
hypo	chr12	74453476	74458572	0.309598	74.5308	44.9383	37.2486	24.692	2.31065	45.7077	24.9485	13.9313	3	11	14	19	34	14	17	17	10	7.58407e-66	9.19583e-64	-21.37	TTS (NM_001037717)	54526	ENSMUSG00000056359	D830013O20Rik	RIKEN cDNA D830013O20 gene	ncRNA
hypo	chr12	108731412	108737338	52.9672	56.5	72.5494	18.4906	31.3237	32.3301	0.159744	0.831991	5.32787	13	16	24	6	25	21	11	39	20	0	0	-50.3878	Intergenic	239323	ENSMUSG00000085641	4930465M20Rik	RIKEN cDNA 4930465M20 gene	ncRNA
hypo	chr13	8447889	8458673	80.4632	67.893	29.4444	62.9167	19.6429	42.8903	17.234	10.0907	39.7213	10	7	3	NA	10	13	13	16	3	3.52120407927424e-316	7.67221112974591e-313	-42.2616	intron (NM_001289530, intron 1 of 9)	251169	ENSMUSG00000052551	Adarb2	adenosine deaminase, RNA-specific, B2	protein-coding
hypo	chr13	12786109	12791413	5.66038	49.2063	47.1591	15.3846	11.1374	12.1429	NA	5.10345	24.2105	5	7	3	3	18	6	NA	9	4	3.04082e-43	1.78192e-41	-24.5344	Intergenic	-46099		Gpr137b-ps	G protein-coupled receptor 137B, pseudogene	pseudo
hypo	chr13	93806411	93810020	31.9728	19.084	33.9286	3.36818	9.71129	3.43348	3.97946	NA	2.86517	7	10	1	32	10	10	22	NA	37	1.50505e-42	8.64349e-41	-23.3784	Intergenic	-35043	ENSMUSG00000114382	Gm4814	predicted gene 4814	ncRNA
hypo	chr13	95440530	95444672	51.2037	6.63176	100	54.4806	11.5254	1.36986	0.333333	1.1396	100	21	18	NA	8	4	12	31	10	NA	4.8477e-78	7.86819e-76	-21.0016	Intergenic	-116297	ENSMUSG00000042043	Tbca	tubulin cofactor A	protein-coding
hypo	chr13	95718327	95724440	40.2256	23.2639	59.1837	0	1.63934	0	16.7453	1.33333	25	6	9	3	NA	5	5	22	2	NA	3.73645e-30	1.16758e-28	-23.0402	Intergenic	-24915	ENSMUSG00000042015	Wdr41	WD repeat domain 41	protein-coding
hypo	chr13	108449853	108453856	7.38916	34.1176	58.6538	16.4474	19.3357	0.107991	28.9474	40.5063	NA	10	7	10	5	19	14	5	2	NA	1.15646e-80	2.0085e-78	-30.4922	Intergenic	-25622	ENSMUSG00000102000	1700006H21Rik	RIKEN cDNA 1700006H21 gene	ncRNA
hypo	chr14	47783458	47789566	13.3484	30.7509	71.7011	25.6198	16.1184	16.2162	20.6597	15	13.5338	7	15	5	6	13	7	16	2	9	5.00269e-54	4.31301e-52	-22.0582	intron (NM_008102, intron 2 of 5)	22565	ENSMUSG00000037580	Gch1	GTP cyclohydrolase 1	protein-coding
hypo	chr14	66916627	66920330	42.6966	9.87124	36.7925	NA	12	1.49254	13.4354	2.4872	1.62514	9	8	12	NA	19	7	22	16	21	3.82506e-53	3.19432e-51	-21.8856	intron (NM_029979, intron 1 of 5)	-2513	ENSMUSG00000085984	1700001G11Rik	RIKEN cDNA 1700001G11 gene	ncRNA
hypo	chr14	117752611	117760993	84.4082	34.7426	9.80176	8.07799	18.118	32.4561	27.6151	18.1265	19.6262	2	7	13	4	10	9	14	9	14	4.10087e-133	1.65653e-130	-28.2055	intron (NM_001079844, intron 2 of 9)	432283	ENSMUSG00000058571	Gpc6	glypican 6	protein-coding
hypo	chr14	117768245	117774080	55.1181	0.943396	39.9297	6.06742	7.13224	29.316	87.1508	0.655738	4.39093	17	1	10	7	18	2	NA	6	21	1.70743e-138	7.44051e-136	-32.6824	intron (NM_001079844, intron 2 of 9)	446644	ENSMUSG00000058571	Gpc6	glypican 6	protein-coding
hypo	chr15	35939055	35943127	17.3469	17.1429	68.3036	0	44.6541	31.1111	0.765306	2.33918	8.60215	7	4	5	3	4	10	7	2	6	9.2173e-26	2.15247e-24	-25.2816	intron (NM_001195748, intron 24 of 27)	-73090	ENSMUSG00000014313	Cox6c	cytochrome c oxidase subunit VIc	protein-coding
hypo	chr15	36583363	36587895	77.5393	54.9724	75.9388	40.2895	41.2687	55.4192	49.0714	35.7473	77.5395	2	10	6	13	12	6	29	22	5	5.18439e-72	7.32358e-70	-21.1721	Intergenic	-46901	ENSMUSG00000022283	Pabpc1	poly(A) binding protein, cytoplasmic 1	protein-coding
hypo	chr15	97095739	97099642	65.7931	45.3144	5.85938	0.579151	8.33333	10.6509	6.34328	80.5556	0	6	7	9	13	26	7	25	8	8	2.36299e-199	1.78847e-196	-33.281	intron (NM_172293, intron 1 of 5)	-19973	ENSMUSG00000048218	Amigo2	adhesion molecule with Ig like domain 2	protein-coding
hypo	chr15	99366205	99370620	70.9151	23.7215	28.481	2.37288	56.3173	46.6931	35.1852	36.2661	26.8722	17	19	7	18	6	6	14	15	19	2.51591e-266	3.35e-263	-28.226	Intergenic	-9817	ENSMUSG00000023011	Faim2	Fas apoptotic inhibitory molecule 2	protein-coding
hypo	chr16	23148219	23152365	0	32.7839	25.6489	0	0.591716	0.652529	5.2766	1.1925	4.27975	8	10	13	NA	5	19	21	16	14	6.42986e-106	1.73154e-103	-21.0478	intron (NM_009605, intron 1 of 2)	3683	ENSMUSG00000022878	Adipoq	adiponectin, C1Q and collagen domain containing	protein-coding
hypo	chr16	29435900	29441438	49.0148	60.9313	3.22581	50	31.6981	26.9939	18.75	29.6343	19.3309	5	23	6	4	27	2	5	10	10	6.47871e-66	7.90891e-64	-20.6474	intron (NM_001164613, intron 18 of 21)	-59851	ENSMUSG00000048939	Atp13a5	ATPase type 13A5	protein-coding
hypo	chr16	34312803	34318296	80.4795	38.7133	39.7413	15.7543	3.7037	12.5628	17.5651	NA	10.9541	9	15	31	10	3	9	18	NA	3	3.27385e-181	2.10176e-178	-29.9234	intron (NM_001164268, intron 6 of 33)	198563	ENSMUSG00000061751	Kalrn	kalirin, RhoGEF kinase	protein-coding
hypo	chr16	57074961	57084428	80.0701	86.2348	52.3929	48.7449	20.5764	19.3836	21.6453	37.4284	46.6614	6	NA	9	4	17	22	25	11	28	0	0	-45.1473	Intergenic	-8236	ENSMUSG00000046748	Tmem45a2	transmembrane protein 45A2	protein-coding
hypo	chr16	92754240	92759159	100	49.4421	58.3869	0.524017	10.8911	30.212	7.23404	29.6686	70.7627	NA	23	31	21	9	14	7	12	3	2.31149e-115	7.16387e-113	-20.2558	intron (NM_001111021, intron 2 of 7)	-59126	ENSMUSG00000022952	Runx1	runt related transcription factor 1	protein-coding
hypo	chr16	93712371	93714709	73.2549	72.8363	4.18919	14.2857	4.55501	8.84956	20.3226	57.7882	25.5725	24	25	24	10	17	7	15	25	13	0	0	-44.0212	intron (NM_027293, intron 1 of 36)	1388	ENSMUSG00000022946	Dopey2	dopey family member 2	protein-coding
hypo	chr17	4597243	4603451	43.75	76.4319	2.00573	0.963855	7.68156	15.873	NA	11.9678	2.77778	6	7	3	9	10	5	NA	9	7	6.41178e-285	9.60463e-282	-48.9914	Intergenic	-34633		4930517M08Rik	RIKEN cDNA 4930517M08 gene	ncRNA
hypo	chr17	5446090	5451822	4.14343	9.70082	70.0433	4.6252	29.034	8.60656	4.76731	4.65632	3.40557	16	16	14	7	16	5	8	3	25	0	0	-35.0316	Intergenic	-8696	ENSMUSG00000004945	Tmem242	transmembrane protein 242	protein-coding
hypo	chr17	12335793	12341009	15.2866	31.4168	36.2613	0.413467	0.0949668	0.437876	2.35205	0.848176	0.581395	2	7	11	18	16	11	28	15	3	0	0	-31.5411	intron (NM_026644, intron 1 of 8)	26251	ENSMUSG00000023827	Agpat4	1-acylglycerol-3-phosphate O-acyltransferase 4 (lysophosphatidic acid acyltransferase, delta)	protein-coding
hypo	chr17	15844895	15850743	22.4771	70.3704	15.4185	16.6667	18.0488	15.3025	10.917	19.2308	19.6474	6	6	1	NA	4	15	7	NA	7	4.6376e-36	1.97778e-34	-24.2615	intron (NM_007690, intron 2 of 35)	5888	ENSMUSG00000023852	Chd1	chromodomain helicase DNA binding protein 1	protein-coding
hypo	chr17	35220783	35224551	37.4429	36.1111	59.6919	7.14681	10.2506	63.1206	28.9485	10.1346	90.3475	9	7	6	19	17	4	18	30	2	2.53915e-84	4.71759e-82	-24.8856	promoter-TSS (NM_001163192)	-127	ENSMUSG00000034923	Ly6g6f	lymphocyte antigen 6 complex, locus G6F	protein-coding
hypo	chr18	5434716	5437004	5	3.33333	29.7428	2.59067	5.92885	1.37931	NA	0.609756	0	2	7	26	4	22	18	NA	5	2	7.81192e-42	4.36438e-40	-22.8935	Intergenic	-101423	ENSMUSG00000050945	Zfp438	zinc finger protein 438	protein-coding
hypo	chr18	25994232	26001471	11.976	50.6052	56.9715	3.58272	7.5779	1.81818	7.7451	16.2027	32.8904	16	15	5	21	30	7	8	18	6	0	0	-36.3246	Intergenic	-85368	ENSMUSG00000024268	Celf4	CUGBP, Elav-like family member 4	protein-coding
hypo	chr18	44898654	44903087	100	62.8378	84.3575	47.3469	62.4352	29.3173	62.8458	58.2524	45.5026	NA	5	5	8	3	19	6	3	3	3.78178e-30	1.18072e-28	-30.2641	intron (NM_001085373, intron 2 of 18)	70965	ENSMUSG00000071856	Mcc	mutated in colorectal cancers	protein-coding
hypo	chr18	47387213	47393183	86.7372	14.4404	40.1274	22.7941	22.8487	38.0952	14.2857	30.4173	NA	7	5	3	5	13	1	1	17	NA	1.52735e-223	1.42623e-220	-47.2262	Intergenic	138324	ENSMUSG00000019647	Sema6a	sema domain, transmembrane domain (TM), and cytoplasmic domain, (semaphorin) 6A	protein-coding
hypo	chr18	57503774	57511121	25.7009	14.8936	98.5507	18.5714	9.82188	21.7244	7.71993	9.12328	86.7841	16	6	NA	8	25	9	14	21	NA	4.62588e-69	6.03652e-67	-20.2098	Intergenic	-6939	ENSMUSG00000024594	Prrc1	proline-rich coiled-coil 1	protein-coding
hypo	chr19	29731073	29736307	26.25	40.367	95.3307	13.0064	17.6056	66.6667	30.1577	11.9921	23.1975	5	15	NA	13	17	10	36	33	10	8.61439e-66	1.041e-63	-23.9227	Intergenic	-10780	ENSMUSG00000046324	Ermp1	endoplasmic reticulum metallopeptidase 1	protein-coding
hypo	chr19	48202234	48205961	33.6815	5.12821	44.5052	0.469974	NA	NA	9.06623	0.3125	27.8591	12	23	20	16	NA	NA	44	12	19	1.59123e-164	8.86924e-162	-24.1586	Intergenic	-76417	ENSMUSG00000063434	Sorcs3	sortilin-related VPS10 domain containing receptor 3	protein-coding
hypo	chr19	57322737	57327197	87.9121	52.1127	9.38628	17.4603	30.2098	6.87204	18.0934	0.43956	7.34463	NA	14	12	8	20	7	11	10	33	8.52642e-62	9.54938e-60	-27.6461	Intergenic	-23483		4930449E18Rik	RIKEN cDNA 4930449E18 gene	ncRNA
hypo	chrX	61391570	61404892	33.6278	8.28157	47.0588	2.89855	6.06509	12.3288	3.38983	3.08924	6.59026	8	11	NA	2	7	NA	10	14	11	3.42447e-133	1.39112e-130	-23.1336	Intergenic	7142	ENSMUSG00000079579	Gm6760	predicted gene 6760	protein-coding
hypo	chrX	103381272	103382570	73.5577	11.8721	0	0.16116	0.159236	0.632911	0	NA	0.268097	27	25	9	65	31	22	9	NA	35	1.17375e-136	4.9938e-134	-32.167	promoter-TSS (NM_008828)	-518	ENSMUSG00000062070	Pgk1	phosphoglycerate kinase 1	protein-coding

## Sheet: Common DMRs(vs.natural control)
Genes annotated in the recurrent DMRs among different dosages of hMG groups when compared with the natural control group
Recurrentt.DMRs				Homer.annotation
Type	chr	start	end	Annotation	Distance to TSS	Nearest Ensembl	Gene Name	Gene Description	Gene Type
hyper	chrX	80631958	80647101	intron (NM_007868, intron 6 of 78)	93734	ENSMUSG00000035522	Tsga8	testis specific gene A8	protein-coding
hyper	chr8	7920953	7935128	Intergenic	732733	ENSMUSG00000001300	Efnb2	ephrin B2	protein-coding
hyper	chr8	108270286	108274937	intron (NM_027469, intron 1 of 2)	9896	ENSMUSG00000013150	Gfod2	glucose-fructose oxidoreductase domain containing 2	protein-coding
hyper	chr7	80479665	80484705	intron (NR_040324, intron 1 of 2)	26919	ENSMUSG00000108530	4930429H19Rik	RIKEN cDNA 4930429H19 gene	ncRNA
hyper	chr7	73655546	73664363	Intergenic	-87591	ENSMUSG00000015134	Aldh1a3	aldehyde dehydrogenase family 1, subfamily A3	protein-coding
hyper	chr6	127293679	127299467	Intergenic	-38588	ENSMUSG00000107153	Gm38404	predicted gene, 38404	ncRNA
hyper	chr5	134422907	134425954	Intergenic	-151188	ENSMUSG00000015944	Gatsl2	GATS protein-like 2	protein-coding
hyper	chr5	134025520	134033146	Intergenic	-546285	ENSMUSG00000015944	Gatsl2	GATS protein-like 2	protein-coding
hyper	chr4	42904894	42910326	Intergenic	-20535	ENSMUSG00000050141	Fam205c	family with sequence similarity 205, member C	protein-coding
hyper	chr4	152026695	152031645	Intergenic	-42479		Gm833	predicted gene 833	ncRNA
hyper	chr3	150280245	150289234	Intergenic	402087	ENSMUSG00000092830	Mir3963	microRNA 3963	ncRNA
hyper	chr3	134318561	134330394	Intergenic	-167494	ENSMUSG00000028172	Tacr3	tachykinin receptor 3	protein-coding
hyper	chr3	127452494	127457026	intron (NM_027808, intron 1 of 13)	28685	ENSMUSG00000028028	Alpk1	alpha-kinase 1	protein-coding
hyper	chr3	122532202	122538277	intron (NM_153422, intron 14 of 20)	-30341	ENSMUSG00000106583	4930447N08Rik	RIKEN cDNA 4930447N08 gene	ncRNA
hyper	chr2	163587201	163591963	Intergenic	-13607	ENSMUSG00000017697	Ada	adenosine deaminase	protein-coding
hyper	chr2	128701997	128706273	intron (NM_024237, intron 2 of 7)	14467	ENSMUSG00000027386	Fbln7	fibulin 7	protein-coding
hyper	chr19	4812010	4818857	Intergenic	-3799	ENSMUSG00000006456	Rbm14	RNA binding motif protein 14	protein-coding
hyper	chr19	20497187	20505762	Intergenic	21696	ENSMUSG00000094732	1500015L24Rik	RIKEN cDNA 1500015L24 gene	ncRNA
hyper	chr18	82114180	82118744	Intergenic	72357	ENSMUSG00000093036	Mir5127	microRNA 5127	ncRNA
hyper	chr18	34802777	34807307	intron (NM_178347, intron 3 of 15)	6348	ENSMUSG00000024370	Cdc23	CDC23 cell division cycle 23	protein-coding
hyper	chr17	9481315	9490326	Intergenic	-124933	ENSMUSG00000097049	6530411M01Rik	RIKEN cDNA 6530411M01 gene	ncRNA
hyper	chr17	65360105	65365442	Intergenic	-177362	ENSMUSG00000024088	4930583I09Rik	RIKEN cDNA 4930583I09 gene	protein-coding
hyper	chr16	94847547	94853844	intron (NM_001347731, intron 1 of 10)	17669	ENSMUSG00000022897	Dyrk1a	dual-specificity tyrosine-(Y)-phosphorylation regulated kinase 1a	protein-coding
hyper	chr1	59357862	59362716	intron (NM_001033373, intron 9 of 13)	46538	ENSMUSG00000026023	Cdk15	cyclin-dependent kinase 15	protein-coding
hyper	chr14	66323354	66329343	intron (NM_001168318, intron 3 of 7)	41108	ENSMUSG00000022032	Scara5	scavenger receptor class A, member 5	protein-coding
hyper	chr14	47875880	47881148	intron (NM_172598, intron 13 of 24)	18018	ENSMUSG00000037572	Wdhd1	WD repeat and HMG-box DNA binding protein 1	protein-coding
hyper	chr14	116896511	116902565	intron (NM_175500, intron 7 of 7)	-424981	ENSMUSG00000058571	Gpc6	glypican 6	protein-coding
hyper	chr14	101402311	101409329	Intergenic	193466	ENSMUSG00000042888	Prr30	proline rich 30	protein-coding
hyper	chr13	71044752	71050654	Intergenic	25877	ENSMUSG00000021600	8030423J24Rik	RIKEN cDNA 8030423J24 gene	protein-coding
hyper	chr13	13948872	13954877	Intergenic	75300	ENSMUSG00000021303	Gng4	guanine nucleotide binding protein (G protein), gamma 4	protein-coding
hyper	chr13	101764455	101769969	Intergenic	-163830	ENSMUSG00000021629	Slc30a5	solute carrier family 30 (zinc transporter), member 5	protein-coding
hyper	chr12	107348824	107352928	Intergenic	102403	ENSMUSG00000021115	Vrk1	vaccinia related kinase 1	protein-coding
hyper	chr1	187435942	187440396	Intergenic	116984	ENSMUSG00000102185	5033404E19Rik	NSA2 ribosome biogenesis homolog pseudogene	pseudo
hyper	chr1	130723260	130726890	Intergenic	-236199	ENSMUSG00000045382	Cxcr4	chemokine (C-X-C motif) receptor 4	protein-coding
hyper	chr10	13112445	13118579	intron (NM_001195065, intron 1 of 12)	-6736	ENSMUSG00000062866	Phactr2	phosphatase and actin regulator 2	protein-coding
hyper	chr10	125797619	125804895	Intergenic	346190	ENSMUSG00000098756	Mir378d	microRNA 378d	ncRNA
hypo	chrX	103381273	103382570	promoter-TSS (NM_008828)	-518	ENSMUSG00000062070	Pgk1	phosphoglycerate kinase 1	protein-coding
hypo	chr9	95485834	95490573	Intergenic	27967	ENSMUSG00000064225	Paqr9	progestin and adipoQ receptor family member IX	protein-coding
hypo	chr9	61299862	61304761	Intergenic	82138	ENSMUSG00000032280	Tle3	transducin-like enhancer of split 3	protein-coding
hypo	chr9	114792181	114797369	Intergenic	-41505	ENSMUSG00000041012	Cmtm8	CKLF-like MARVEL transmembrane domain containing 8	protein-coding
hypo	chr9	108243600	108249688	Intergenic	-3518	ENSMUSG00000032612	Usp4	ubiquitin specific peptidase 4 (proto-oncogene)	protein-coding
hypo	chr8	45781933	45785325	Intergenic	-251933	ENSMUSG00000070047	Fat1	FAT atypical cadherin 1	protein-coding
hypo	chr8	35110035	35114346	Intergenic	58678	ENSMUSG00000031516	Dctn6	dynactin 6	protein-coding
hypo	chr8	29890071	29897270	intron (NM_001347498, intron 4 of 14)	436438	ENSMUSG00000063626	Unc5d	unc-5 netrin receptor D	protein-coding
hypo	chr8	13994057	13998860	intron (NR_131137, intron 1 of 2)	-2482	ENSMUSG00000110058	Gm5907	predicted gene 5907	ncRNA
hypo	chr8	127999189	128003997	intron (NM_001081337, intron 3 of 20)	15017	ENSMUSG00000001995	Sipa1l2	signal-induced proliferation-associated 1 like 2	protein-coding
hypo	chr8	127397671	127400883	intron (NM_010322, intron 4 of 15)	12344	ENSMUSG00000031985	Gnpat	glyceronephosphate O-acyltransferase	protein-coding
hypo	chr8	126482892	126487118	intron (NM_019552, intron 8 of 12)	-11840	ENSMUSG00000039509	Nup133	nucleoporin 133	protein-coding
hypo	chr8	122554993	122559529	intron (NM_001310635, intron 12 of 14)	40923	ENSMUSG00000031825	Crispld2	cysteine-rich secretory protein LCCL domain containing 2	protein-coding
hypo	chr8	106669235	106673948	Intergenic	-22822	ENSMUSG00000031872	Bean1	brain expressed, associated with Nedd4, 1	protein-coding
hypo	chr7	88224504	88228988	intron (NM_054085, intron 5 of 13)	24260	ENSMUSG00000038763	Alpk3	alpha-kinase 3	protein-coding
hypo	chr7	142199489	142204240	intron (NM_001033420, intron 29 of 51)	-71751	ENSMUSG00000073805	Fam196a	family with sequence similarity 196, member A	protein-coding
hypo	chr7	119765614	119772625	Intergenic	-53715	ENSMUSG00000055320	Tead1	TEA domain family member 1	protein-coding
hypo	chr6	70998579	71000525	Intergenic	92952	ENSMUSG00000055874	Foxi3	forkhead box I3	protein-coding
hypo	chr6	18118499	18120405	Intergenic	-1235	ENSMUSG00000041301	Cftr	cystic fibrosis transmembrane conductance regulator	protein-coding
hypo	chr6	127326614	127332523	Intergenic	-67290	ENSMUSG00000037997	Parp11	poly (ADP-ribose) polymerase family, member 11	protein-coding
hypo	chr6	119314966	119320803	intron (NM_197985, intron 2 of 7)	-37100	ENSMUSG00000055003	Lrtm2	leucine-rich repeats and transmembrane domains 2	protein-coding
hypo	chr5	120230573	120234386	Intergenic	-52193	ENSMUSG00000018263	Tbx5	T-box 5	protein-coding
hypo	chr5	106810429	106814637	Intergenic	62174	ENSMUSG00000105508	Gm32921	predicted gene, 32921	ncRNA
hypo	chr4	45294421	45297751	intron (NM_001081172, intron 15 of 15)	-13954	ENSMUSG00000035601	Trmt10b	tRNA methyltransferase 10B	protein-coding
hypo	chr4	134528715	134532972	Intergenic	43948	ENSMUSG00000028821	Syf2	SYF2 homolog, RNA splicing factor (S. cerevisiae)	protein-coding
hypo	chr4	131987333	131992187	Intergenic	-11399	ENSMUSG00000066043	Phactr4	phosphatase and actin regulator 4	protein-coding
hypo	chr4	124010017	124015910	Intergenic	150239		1700057H15Rik	RIKEN cDNA 1700057H15 gene	ncRNA
hypo	chr4	104151564	104158821	intron (NR_104385, intron 2 of 15)	115049	ENSMUSG00000028519	Dab1	disabled 1	protein-coding
hypo	chr3	97736819	97741280	intron (NM_001033779, intron 1 of 1)	4953		Gm5544	predicted gene 5544	protein-coding
hypo	chr2	179484064	179488888	intron (NM_001316723, intron 2 of 5)	224875	ENSMUSG00000039117	Taf4	TATA-box binding protein associated factor 4	protein-coding
hypo	chr2	168929764	168933372	Intergenic	127799	ENSMUSG00000086348	1700017J07Rik	RIKEN cDNA 1700017J07 gene	ncRNA
hypo	chr19	57322738	57327197	Intergenic	-23483		4930449E18Rik	RIKEN cDNA 4930449E18 gene	ncRNA
hypo	chr1	95578589	95582205	Intergenic	-1755	ENSMUSG00000026278	Bok	BCL2-related ovarian killer	protein-coding
hypo	chr19	48202235	48205961	Intergenic	-76417	ENSMUSG00000063434	Sorcs3	sortilin-related VPS10 domain containing receptor 3	protein-coding
hypo	chr18	47387214	47393183	Intergenic	138324	ENSMUSG00000019647	Sema6a	sema domain, transmembrane domain (TM), and cytoplasmic domain, (semaphorin) 6A	protein-coding
hypo	chr18	25994233	26001471	Intergenic	-85368	ENSMUSG00000024268	Celf4	CUGBP, Elav-like family member 4	protein-coding
hypo	chr17	4597244	4603451	Intergenic	-34633		4930517M08Rik	RIKEN cDNA 4930517M08 gene	ncRNA
hypo	chr17	15844896	15850743	intron (NM_007690, intron 2 of 35)	5888	ENSMUSG00000023852	Chd1	chromodomain helicase DNA binding protein 1	protein-coding
hypo	chr17	12335794	12341009	intron (NM_026644, intron 1 of 8)	26251	ENSMUSG00000023827	Agpat4	1-acylglycerol-3-phosphate O-acyltransferase 4 (lysophosphatidic acid acyltransferase, delta)	protein-coding
hypo	chr16	92754241	92759159	intron (NM_001111021, intron 2 of 7)	-59126	ENSMUSG00000022952	Runx1	runt related transcription factor 1	protein-coding
hypo	chr16	57074962	57084428	Intergenic	-8236	ENSMUSG00000046748	Tmem45a2	transmembrane protein 45A2	protein-coding
hypo	chr16	34312804	34318296	intron (NM_001164268, intron 6 of 33)	198563	ENSMUSG00000061751	Kalrn	kalirin, RhoGEF kinase	protein-coding
hypo	chr15	99366206	99370620	Intergenic	-9817	ENSMUSG00000023011	Faim2	Fas apoptotic inhibitory molecule 2	protein-coding
hypo	chr15	97095740	97099642	intron (NM_172293, intron 1 of 5)	-19973	ENSMUSG00000048218	Amigo2	adhesion molecule with Ig like domain 2	protein-coding
hypo	chr1	4468782	4472812	Intergenic	16638	ENSMUSG00000025902	Sox17	SRY (sex determining region Y)-box 17	protein-coding
hypo	chr14	117768246	117774080	intron (NM_001079844, intron 2 of 9)	446644	ENSMUSG00000058571	Gpc6	glypican 6	protein-coding
hypo	chr13	95440531	95444672	Intergenic	-116297	ENSMUSG00000042043	Tbca	tubulin cofactor A	protein-coding
hypo	chr13	93806412	93810020	Intergenic	-35043	ENSMUSG00000114382	Gm4814	predicted gene 4814	ncRNA
hypo	chr13	8447890	8458673	intron (NM_001289530, intron 1 of 9)	251169	ENSMUSG00000052551	Adarb2	adenosine deaminase, RNA-specific, B2	protein-coding
hypo	chr13	108449854	108453856	Intergenic	-25622	ENSMUSG00000102000	1700006H21Rik	RIKEN cDNA 1700006H21 gene	ncRNA
hypo	chr12	108731413	108737338	Intergenic	239323	ENSMUSG00000085641	4930465M20Rik	RIKEN cDNA 4930465M20 gene	ncRNA
hypo	chr11	99501377	99506266	TTS (NM_029613)	1582	ENSMUSG00000045109	Krtap4-7	keratin associated protein 4-7	protein-coding
hypo	chr1	172315881	172321092	intron (NM_027528, intron 3 of 7)	79494	ENSMUSG00000042800	Spata46	spermatogenesis associated 46	protein-coding
hypo	chr11	68767746	68770285	intron (NM_177566, intron 1 of 15)	1345	ENSMUSG00000052921	Arhgef15	Rho guanine nucleotide exchange factor (GEF) 15	protein-coding
hypo	chr1	167999051	168003732	Intergenic	56638	ENSMUSG00000026564	Dusp27	dual specificity phosphatase 27 (putative)	protein-coding
hypo	chr11	112805552	112810179	Intergenic	-121423		1700012H19Rik	RIKEN cDNA 1700012H19 gene	ncRNA
hypo	chr11	109807215	109812321	intron (NM_013851, intron 25 of 38)	47362	ENSMUSG00000020620	Abca8b	ATP-binding cassette, sub-family A (ABC1), member 8b	protein-coding
hypo	chr10	118919255	118922400	intron (NM_133442, intron 1 of 21)	29737	ENSMUSG00000034813	Grip1	glutamate receptor interacting protein 1	protein-coding
