# Supplementary material for: Single-cell DNA methylation sequencing reveals epigenetic alterations in mouse oocytes superovulated with different dosages of gonadotropins
Source: Clin Epigenetics. 2020 Jun 1;12:75. doi: 10.1186/s13148-020-00866-w (PMC7268365; doi:10.1186/s13148-020-00866-w)
Supplement: Supplementary file 14 — Additional file 14: Supplementary Table S3. Overlapped genes annotated in the DMRs between the same dosage of FSH and hMG treatment. [file 13148_2020_866_MOESM14_ESM.xlsx]

## Sheet: 5IU
Overlapped genes annotated in the hyper-/hypo- DMRs between FSH 5 IU and hMG 5 IU group compared with the natural control group
hyper	Cdk15
hyper	Actr3
hyper	Cxcr4
hyper	Fbln7
hyper	Pcsk2os1
hyper	Tspan2
hyper	Alpk1
hyper	Mir3963
hyper	Gm833
hyper	Spata18
hyper	Zfp644
hyper	Gatsl2
hyper	Mpp6
hyper	Aldh1a3
hyper	Stk32c
hyper	Efnb2
hyper	Mir3106
hyper	Gfod2
hyper	Peak1
hyper	Phactr2
hyper	Dnajc12
hyper	Vrk1
hyper	Gng4
hyper	Slc30a5
hyper	Scara5
hyper	Nudt12
hyper	Mir5127
hyper	Rbm14
hyper	1500015L24Rik
hyper	Tsga8
hypo	Tram2
hypo	Bok
hypo	Ier5
hypo	Dusp27
hypo	Spata46
hypo	Prox1
hypo	H13
hypo	Zfp663
hypo	1700017J07Rik
hypo	4930470P17Rik
hypo	Taf4
hypo	Gm5544
hypo	Mms22l
hypo	Dab1
hypo	1700057H15Rik
hypo	Syf2
hypo	1700017L05Rik
hypo	2410131K14Rik
hypo	4930413E15Rik
hypo	Tbx5
hypo	Ran
hypo	Tril
hypo	Foxi3
hypo	Lrtm2
hypo	Parp11
hypo	Gm7457
hypo	Sox5
hypo	Zfp507
hypo	Alpk3
hypo	Tead1
hypo	Fam196a
hypo	Rnh1
hypo	Gm5907
hypo	Unc5d
hypo	Dctn6
hypo	Fat1
hypo	Dctd
hypo	Bean1
hypo	Gm21283
hypo	Crispld2
hypo	Nup133
hypo	Gnpat
hypo	Sipa1l2
hypo	Paqr9
hypo	Usp4
hypo	Cmtm8
hypo	1700061J23Rik
hypo	Cox10
hypo	Arhgef15
hypo	Abca8b
hypo	Map2k6
hypo	1700012H19Rik
hypo	4930465M20Rik
hypo	Adarb2
hypo	Gpr137b-ps
hypo	Gm4814
hypo	Ccnb1
hypo	1700006H21Rik
hypo	Gpc6
hypo	Pabpc1
hypo	Pus7l
hypo	Smagp
hypo	Adipoq
hypo	Tmem45a2
hypo	Runx1
hypo	Dopey2
hypo	4930517M08Rik
hypo	Agpat4
hypo	Chd1
hypo	Celf4
hypo	4930449E18Rik
hypo	Gm6760

## Sheet: 50IU
Overlapped genes annotated in the hyper-/hypo- DMRs between FSH 50 IU and hMG 50 IU group compared with the natural control group
hyper	Cdk15
hyper	Fbln7
hyper	Alpk1
hyper	Mir3963
hyper	Fam46b
hyper	Gm833
hyper	A930011G23Rik
hyper	Gm38404
hyper	Aldh1a3
hyper	Gfod2
hyper	Peak1
hyper	Phactr2
hyper	Kif3c
hyper	4930559C10Rik
hyper	Gng4
hyper	Scara5
hyper	Prr30
hyper	4930548J01Rik
hyper	Rbm14
hyper	1500015L24Rik
hypo	Sox17
hypo	4930448I06Rik
hypo	Dusp27
hypo	Zfp663
hypo	1700017J07Rik
hypo	Mir124a-2
hypo	Gm5544
hypo	Mms22l
hypo	Melk
hypo	Trmt10b
hypo	Tyrp1
hypo	Dab1
hypo	1700057H15Rik
hypo	Phactr4
hypo	Syf2
hypo	Ajap1
hypo	Phtf2
hypo	1700017L05Rik
hypo	Shroom3
hypo	Zfp326
hypo	Suds3
hypo	4930413E15Rik
hypo	Tbx5
hypo	Foxi3
hypo	Kbtbd8
hypo	Lrtm2
hypo	Zfp507
hypo	Alpk3
hypo	Tead1
hypo	Fam196a
hypo	Gm5907
hypo	Unc5d
hypo	Dctn6
hypo	Fat1
hypo	Rnf150
hypo	Bean1
hypo	Crispld2
hypo	Nup133
hypo	Gnpat
hypo	Sipa1l2
hypo	Paqr9
hypo	Usp4
hypo	Myrip
hypo	Lyzl4os
hypo	Aldh8a1
hypo	Plxnc1
hypo	1700061J23Rik
hypo	Arhgef15
hypo	Inpp5k
hypo	Krtap4-7
hypo	1700012H19Rik
hypo	4930465M20Rik
hypo	Adarb2
hypo	Gm4814
hypo	Wdr41
hypo	1700006H21Rik
hypo	Cox6c
hypo	Pus7l
hypo	Amigo2
hypo	Smagp
hypo	Tmem45a2
hypo	Runx1
hypo	4930517M08Rik
hypo	Agpat4
hypo	Chd1
hypo	Celf4
hypo	Mcc
hypo	4930449E18Rik

## Sheet: 200IU
Overlapped genes annotated in the hyper-/hypo- DMRs between FSH 200 IU and hMG 200 IU group compared with the natural control group
hyper	Actr3
hyper	Cxcr4
hyper	Kctd3
hyper	Fbln7
hyper	Pcsk2os1
hyper	Mrps28
hyper	Tspan2
hyper	Mir3963
hyper	Gm833
hyper	1700015F17Rik
hyper	A930011G23Rik
hyper	Zfp644
hyper	Gatsl2
hyper	Gm38404
hyper	Stk32c
hyper	Efnb2
hyper	Mir3106
hyper	Stox2
hyper	Gfod2
hyper	Phactr2
hyper	Dnajc12
hyper	Kif3c
hyper	Vrk1
hyper	Gng4
hyper	Slc30a5
hyper	Prr30
hyper	Abra
hyper	Six3os1
hyper	Mir5127
hyper	Rbm14
hyper	1500015L24Rik
hyper	Tsga8
hypo	Sox17
hypo	Tram2
hypo	4930448I06Rik
hypo	Cops8
hypo	Bok
hypo	Ier5
hypo	Dnm3
hypo	Dusp27
hypo	Spata46
hypo	Prox1
hypo	1700017J07Rik
hypo	4930470P17Rik
hypo	Taf4
hypo	Mir124a-2
hypo	Gm5544
hypo	Melk
hypo	Trmt10b
hypo	Tm2d1
hypo	Dab1
hypo	1700057H15Rik
hypo	Phactr4
hypo	Syf2
hypo	4933427I22Rik
hypo	Ajap1
hypo	Shroom3
hypo	Zfp326
hypo	Suds3
hypo	2410131K14Rik
hypo	Tbx5
hypo	Ran
hypo	Foxi3
hypo	Kbtbd8
hypo	Lrtm2
hypo	Parp11
hypo	Gm7457
hypo	Sox5
hypo	Zfp507
hypo	Alpk3
hypo	Fam196a
hypo	Gm5907
hypo	Unc5d
hypo	Dctn6
hypo	Fat1
hypo	Dctd
hypo	Rnf150
hypo	Bean1
hypo	Gm21283
hypo	Crispld2
hypo	Nup133
hypo	Sipa1l2
hypo	Paqr9
hypo	Cmtm8
hypo	Myrip
hypo	Lyzl4os
hypo	Aldh8a1
hypo	Plxnc1
hypo	Cox10
hypo	Arhgef15
hypo	Krtap4-7
hypo	Abca8b
hypo	Map2k6
hypo	1700012H19Rik
hypo	4930465M20Rik
hypo	Adarb2
hypo	Gpr137b-ps
hypo	Gm4814
hypo	Wdr41
hypo	1700006H21Rik
hypo	Gpc6
hypo	Cox6c
hypo	Amigo2
hypo	Adipoq
hypo	Atp13a5
hypo	Tmem45a2
hypo	Runx1
hypo	Dopey2
hypo	4930517M08Rik
hypo	Tmem242
hypo	Agpat4
hypo	Chd1
hypo	Ly6g6f
hypo	Celf4
hypo	Mcc
hypo	4930449E18Rik
hypo	Gm6760
